# Supplementary material for: Effects and mechanisms of engineered exosomes pretreated with Scutellaria baicalensis Georgi on osteoporosis
Source: PLoS One. 2025 Oct 27;20(10):e0333897. doi: 10.1371/journal.pone.0333897 (PMC12558540; doi:10.1371/journal.pone.0333897)
Supplement: S1 File — (ZIP) [file pone.0333897.s001.zip]

Archive with 118 entries (93 files):
- Raw data/
- Raw data/Figure 2/
- Raw data/Figure 2/CCK8/
- Raw data/Figure 2/CCK8/Day1.xls
- Raw data/Figure 2/CCK8/Day3.xls
- Raw data/Figure 2/CCK8/Day5.xls
- Raw data/Figure 2/NTA/
- Raw data/Figure 2/NTA/CD63.bmp
- Raw data/Figure 2/NTA/CD63.pdf
- Raw data/Figure 2/NTA/CD81.bmp
- Raw data/Figure 2/NTA/CD81.pdf
- Raw data/Figure 2/NTA/control.bmp
- Raw data/Figure 2/NTA/control.pdf
- Raw data/Figure 2/Particle size distribution.xlsx
- Raw data/Figure 2/TEM/
- Raw data/Figure 2/TEM/ZKBC_15935.tif
- Raw data/Figure 2/Triton.xlsx
- Raw data/Figure 3/
- Raw data/Figure 3/ALP/
- Raw data/Figure 3/ALP/Control.jpg
- Raw data/Figure 3/ALP/EXOs.jpg
- Raw data/Figure 3/ALP/S-EXOs.jpg
- Raw data/Figure 3/ALP,ARS.xlsx
- Raw data/Figure 3/ARS/
- Raw data/Figure 3/ARS/Control.jpg
- Raw data/Figure 3/ARS/EXOs.jpg
- Raw data/Figure 3/ARS/S-EXOs.jpg
- Raw data/Figure 3/qPCR.xlsx
- Raw data/Figure 4/
- Raw data/Figure 4/IF/
- Raw data/Figure 4/IF/Control/
- Raw data/Figure 4/IF/Control/LCB RUNX2_C2_ch00_SV.tif
- Raw data/Figure 4/IF/Control/LCB RUNX2_C2_ch01_SV.tif
- Raw data/Figure 4/IF/Control/LCB RUNX2_C2_ch02_SV.tif
- Raw data/Figure 4/IF/Control/LCB RUNX2_C2_overlay.tif
- Raw data/Figure 4/IF/EXOs/
- Raw data/Figure 4/IF/EXOs/LCB RUNX2_B2_ch00_SV.tif
- Raw data/Figure 4/IF/EXOs/LCB RUNX2_B2_ch01_SV.tif
- Raw data/Figure 4/IF/EXOs/LCB RUNX2_B2_ch02_SV.tif
- Raw data/Figure 4/IF/EXOs/LCB RUNX2_B2_overlay.tif
- Raw data/Figure 4/IF/S-EXOs/
- Raw data/Figure 4/IF/S-EXOs/12RGB.tif
- Raw data/Figure 4/IF/S-EXOs/LCB RUNX2_Series031_ch00_SV.tif
- Raw data/Figure 4/IF/S-EXOs/LCB RUNX2_Series031_ch01_SV.tif
- Raw data/Figure 4/IF/S-EXOs/LCB RUNX2_Series031_ch02_SV.tif
- Raw data/Figure 4/protein level.xlsx
- Raw data/Figure 4/qPCR1.xlsx
- Raw data/Figure 4/RUNX2/
- Raw data/Figure 4/RUNX2/Actin-m.Tif
- Raw data/Figure 4/RUNX2/Actin.Tif
- Raw data/Figure 4/RUNX2/merge.Tif
- Raw data/Figure 4/RUNX2/runx2.Tif
- Raw data/Figure 4/RUNX2/runx2M.Tif
- Raw data/Figure 4/Sema3a/
- Raw data/Figure 4/Sema3a/actin.Tif
- Raw data/Figure 4/Sema3a/actin1.Tif
- Raw data/Figure 4/Sema3a/merge.Tif
- Raw data/Figure 4/Sema3a/sema3a.Tif
- Raw data/Figure 4/Sema3a/sema3a1.Tif
- Raw data/Figure 5/
- Raw data/Figure 5/OPN/
- Raw data/Figure 5/OPN/ACTIN.Tif
- Raw data/Figure 5/OPN/ACTIN1.Tif
- Raw data/Figure 5/OPN/OPN.Tif
- Raw data/Figure 5/OPN/OPN.xlsx
- Raw data/Figure 5/OPN/OPN1.Tif
- Raw data/Figure 5/Proteomics/
- Raw data/Figure 5/Proteomics/level.xls
- Raw data/Figure 5/Proteomics/result.xls
- Raw data/Figure 5/runx2/
- Raw data/Figure 5/runx2/ACTIN.Tif
- Raw data/Figure 5/runx2/ACTIN1.Tif
- Raw data/Figure 5/runx2/RUNX2.Tif
- Raw data/Figure 5/runx2/Runx2.xlsx
- Raw data/Figure 5/runx2/RUNX21.Tif
- Raw data/Figure 5/sema3A/
- Raw data/Figure 5/sema3A/actin.Tif
- Raw data/Figure 5/sema3A/actin1.Tif
- Raw data/Figure 5/sema3A/SEMA3A.Tif
- Raw data/Figure 5/sema3A/sema3A.xlsx
- Raw data/Figure 5/sema3A/SEMA3A1.Tif
- Raw data/Figure6/
- Raw data/Figure6/DATA.xlsx
- Raw data/Figure6/Image/
- Raw data/Figure6/Image/EXOs@BMSC.jpg
- Raw data/Figure6/Image/EXOs@BMSC1.jpg
- Raw data/Figure6/Image/PBS.jpg
- Raw data/Figure6/Image/PBS1.jpg
- Raw data/Figure6/Image/S-EXOs@BMSC.jpg
- Raw data/Figure6/Image/S-EXOs@BMSC1.jpg
- Raw data/Figure6/Image/sham.jpg
- Raw data/Figure6/Image/Sham1.jpg
- Raw data/Figure7/
- Raw data/Figure7/HE/
- Raw data/Figure7/HE/1.jpg
- Raw data/Figure7/HE/2.jpg
- Raw data/Figure7/HE/3.jpg
- Raw data/Figure7/HE/4.jpg
- Raw data/Figure7/HE/5.jpg
- Raw data/Figure7/HE/6.jpg
- Raw data/Figure7/HE/7.jpg
- Raw data/Figure7/HE/8.jpg
- Raw data/Figure7/IF-mice/
- Raw data/Figure7/IF-mice/1.jpg
- Raw data/Figure7/IF-mice/10.jpg
- Raw data/Figure7/IF-mice/11.jpg
- Raw data/Figure7/IF-mice/12.jpg
- Raw data/Figure7/IF-mice/2.jpg
- Raw data/Figure7/IF-mice/3.jpg
- Raw data/Figure7/IF-mice/4.jpg
- Raw data/Figure7/IF-mice/5.jpg
- Raw data/Figure7/IF-mice/6.jpg
- Raw data/Figure7/IF-mice/7.jpg
- Raw data/Figure7/IF-mice/8.jpg
- Raw data/Figure7/IF-mice/9.jpg
- Raw data/Figure7/IF-mice/Composite (RGB)1.jpg
- Raw data/Figure7/IF-mice/Composite (RGB)2.jpg
- Raw data/Figure7/IF-mice/Composite (RGB)3.jpg
