# Supplementary material for: Effects and mechanisms of engineered exosomes pretreated with Scutellaria baicalensis Georgi on osteoporosis
Source: PLoS One. 2025 Oct 27;20(10):e0333897. doi: 10.1371/journal.pone.0333897 (PMC12558540; doi:10.1371/journal.pone.0333897)
Supplement: S1 File — (ZIP) [file pone.0333897.s001.zip › Raw data/Figure 2/CCK8/Day1.xls]

## Sheet: 快检数据
测试波长	450
重复次数	1
	1	2	3	4	5	6	7	8	9	10	11	12
A	0.034	0.033	0.034	0.334	0.375	0.385	0.033	0.034	0.034	0.033	0.034	0.034
B	0.035	0.035	0.034	0.383	0.374	0.381	0.034	0.033	0.033	0.033	0.035	0.034
C	0.034	0.033	0.034	0.387	0.37	0.389	0.033	0.034	0.036	0.034	0.034	0.034
D	0.036	0.035	0.034	0.036	0.036	0.035	0.034	0.033	0.033	0.035	0.035	0.035
E	0.033	0.033	0.033	0.034	0.035	0.034	0.035	0.034	0.034	0.033	0.034	0.034
F	0.034	0.033	0.033	0.035	0.035	0.036	0.034	0.035	0.036	0.035	0.034	0.034
G	0.034	0.035	0.034	0.035	0.034	0.035	0.034	0.034	0.035	0.035	0.035	0.033
H	0.033	0.034	0.035	0.034	0.033	0.034	0.035	0.034	0.033	0.034	0.035	0.034
