# Supplementary material for: Effects and mechanisms of engineered exosomes pretreated with Scutellaria baicalensis Georgi on osteoporosis
Source: PLoS One. 2025 Oct 27;20(10):e0333897. doi: 10.1371/journal.pone.0333897 (PMC12558540; doi:10.1371/journal.pone.0333897)
Supplement: S1 File — (ZIP) [file pone.0333897.s001.zip › Raw data/Figure 2/CCK8/Day3.xls]

## Sheet: 快检数据
测试波长	450
重复次数	1
	1	2	3	4	5	6	7	8	9	10	11	12
A	0.037	0.034	0.035	0.034	0.035	0.034	0.036	0.036	0.035	0.035	0.035	0.037
B	0.036	0.034	0.033	0.56	0.625	0.709	0.035	0.034	0.035	0.035	0.033	0.034
C	0.036	0.035	0.033	0.581	0.625	0.71	0.034	0.034	0.035	0.034	0.034	0.036
D	0.035	0.035	0.034	0.576	0.616	0.716	0.034	0.035	0.034	0.035	0.034	0.036
E	0.037	0.033	0.034	0.034	0.035	0.036	0.035	0.034	0.033	0.035	0.034	0.036
F	0.036	0.035	0.034	0.034	0.035	0.035	0.032	0.034	0.035	0.034	0.034	0.036
G	0.034	0.034	0.034	0.035	0.034	0.035	0.041	0.034	0.035	0.034	0.035	0.035
H	0.039	0.035	0.036	0.036	0.036	0.036	0.036	0.035	0.036	0.035	0.035	0.038
