# Supplementary material for: Effects and mechanisms of engineered exosomes pretreated with Scutellaria baicalensis Georgi on osteoporosis
Source: PLoS One. 2025 Oct 27;20(10):e0333897. doi: 10.1371/journal.pone.0333897 (PMC12558540; doi:10.1371/journal.pone.0333897)
Supplement: S1 File — (ZIP) [file pone.0333897.s001.zip › Raw data/Figure 2/CCK8/Day5.xls]

## Sheet: 快检数据
测试波长	450
重复次数	1
	1	2	3	4	5	6	7	8	9	10	11	12
A	0.036	0.033	0.035	0.034	0.034	0.035	0.034	0.034	0.034	0.034	0.035	0.035
B	0.034	0.035	0.036	0.996	1.156	1.205	0.034	0.035	0.035	0.035	0.035	0.035
C	0.035	0.034	0.034	1.017	1.152	1.297	0.035	0.035	0.035	0.034	0.036	0.035
D	0.038	0.035	0.035	1.016	1.139	1.274	0.035	0.036	0.037	0.034	0.035	0.034
E	0.034	0.035	0.035	0.035	0.035	0.035	0.035	0.039	0.038	0.037	0.035	0.033
F	0.035	0.036	0.035	0.034	0.035	0.034	0.036	0.036	0.035	0.036	0.035	0.035
G	0.033	0.036	0.034	0.035	0.037	0.037	0.035	0.04	0.035	0.035	0.034	0.034
H	0.034	0.034	0.035	0.035	0.034	0.035	0.037	0.035	0.036	0.036	0.036	0.035
