# Supplementary material for: Effects and mechanisms of engineered exosomes pretreated with Scutellaria baicalensis Georgi on osteoporosis
Source: PLoS One. 2025 Oct 27;20(10):e0333897. doi: 10.1371/journal.pone.0333897 (PMC12558540; doi:10.1371/journal.pone.0333897)
Supplement: S1 File — (ZIP) [file pone.0333897.s001.zip › Raw data/Figure 2/Particle size distribution.xlsx]

## Sheet: Sheet1
74.8
109.6
80.4
60.6
94.8
61.6
58.2
92.7
98.6
74.3
116.9
47.7
82.7
94.7
76.4
71.5
82.1
83.1
83.2
61.6
65.8
90.6
89.6
101.1
74.4
119
69.3
72.6
53.4
107.5
67.7
98.5
85.7
71.8
97.6
69.9
85.6
50.5
73.9
53.8
55.8
58.1
77.7
84.4
83.8
47.9
86
100.6
74.9
116.6
69.6
96.2
71
77.8
97.1
107.9
67
80.1
101.8
83.9
