# Supplementary material for: Effects and mechanisms of engineered exosomes pretreated with Scutellaria baicalensis Georgi on osteoporosis
Source: PLoS One. 2025 Oct 27;20(10):e0333897. doi: 10.1371/journal.pone.0333897 (PMC12558540; doi:10.1371/journal.pone.0333897)
Supplement: S1 File — (ZIP) [file pone.0333897.s001.zip › Raw data/Figure 2/Triton.xlsx]

## Sheet: Sheet1
0
0.96	0.97	0.98
0.01
0.86	0.83	0.81
0.025
0.81	0.83	0.83
0.05
0.63	0.65	0.61
0.1
0.49	0.47	0.45
0.5
0.3	0.31	0.35
