# Supplementary material for: Effects and mechanisms of engineered exosomes pretreated with Scutellaria baicalensis Georgi on osteoporosis
Source: PLoS One. 2025 Oct 27;20(10):e0333897. doi: 10.1371/journal.pone.0333897 (PMC12558540; doi:10.1371/journal.pone.0333897)
Supplement: S1 File — (ZIP) [file pone.0333897.s001.zip › Raw data/Figure 3/ALP,ARS.xlsx]

## Sheet: ALP，ARS定量-B-EXOs
Control	7D-ALP									Control	14D-ARS
1	0.124	129.268	18	231	15.976	23005565	2.32392e+07			1	0.117	135.185	18	231	15.875	22860298	2.24235e+07
2	0.124	138.921	62	236	17.169	24723444				2	0.117	140.763	68	236	16.53	23803541
3	0.124	144.151	63	236	17.815	25654192				3	0.117	144.511	68	236	16.97	24437343
4	0.124	109.984	31	196	13.593	19573684				4	0.117	109.95	50	187	12.912	18592980
EXOs@BMSC										EXOs@BMSC
5	0.124	152.91	60	243	18.898	27213135	1.171			5	0.117	151.163	60	240	17.752	26562205	1.14299
6	0.124	151.407	81	238	18.712	26945578	1.15949			6	0.117	148.423	84	238	17.43	25098935	1.08002
7	0.124	178.137	94	255	22.016	31702614	1.36419			7	0.117	175.055	94	255	20.557	29602479	1.27382
8	0.124	145.202	83	231	17.945	25841261	1.11197			8	0.117	165.582	93	251	19.096	28618562	1.23148
							0										0
							0										0
B-EXOs@BMSC										B-EXOs@BMSC
9	0.124	185.546	97	255	22.931	33021324	1.42093			9	0.117	182.406	97	255	21.421	30845560	1.32731
10	0.124	189.572	94	255	23.429	33737779	1.45176			10	0.117	186.938	94	255	21.953	31612033	1.36029
11	0.124	187.921	89	255	23.225	33443972	1.43912			11	0.117	184.231	89	255	21.635	31154205	1.34059
12	0.124	167.326	63	255	20.68	29778610	1.28139			12	0.117	167.127	82	255	19.626	28261763	1.21612

## Sheet: 免疫荧光定量-B-EXOs
Control	2D-RUNX2
1	13.56	129.268	18	231	15.976	23005565	2.32392e+07
2	13.56	138.921	62	236	17.169	24723444
3	13.56	144.151	63	236	17.815	25654192
4	13.56	109.984	31	196	13.593	19573684
EXOs@BMSC
5	13.56	152.91	60	243	18.898	27213135	1.171
6	13.56	151.407	81	238	18.712	26945578	1.15949
7	13.56	178.137	94	255	22.016	31702614	1.36419
8	13.56	145.202	83	231	17.945	25841261	1.11197
							0
							0
B-EXOs@BMSC
9	13.56	185.546	97	255	22.931	33021324	1.42093
10	13.56	189.572	94	255	23.429	33737779	1.45176
11	13.56	187.921	89	255	23.225	33443972	1.43912
12	13.56	167.326	63	255	20.68	29778610	1.28139
