# Supplementary material for: Effects and mechanisms of engineered exosomes pretreated with Scutellaria baicalensis Georgi on osteoporosis
Source: PLoS One. 2025 Oct 27;20(10):e0333897. doi: 10.1371/journal.pone.0333897 (PMC12558540; doi:10.1371/journal.pone.0333897)
Supplement: S1 File — (ZIP) [file pone.0333897.s001.zip › Raw data/Figure 3/qPCR.xlsx]

## Sheet: Runx2
ACTIN		RUNX2
CONTROL
17.57	17.7175	27.18	-9.4625	0.00141744	0.00142017	704.139	0.998073
17.72		27.22	-9.5025	0.00137868			0.97078
17.79		27.17	-9.4525	0.0014273			1.00501
17.79		27.14	-9.4225	0.00145729			1.02613
EXO
21.29	21.2825	30.28	-8.9975	0.00195651			1.37766
21.3		30.2	-8.9175	0.00206807			1.45621
21.33		30.16	-8.8775	0.00212621			1.49715
21.21		30.12	-8.8375	0.00218599			1.53924
EXO@X
23.05	23.1075	31.43	-8.3225	0.00312376			2.19956
23.17		31.38	-8.2725	0.00323392			2.27713
23.13		31.66	-8.5525	0.00266343			1.87542
23.08		31.93	-8.8225	0.00220883			1.55533

## Sheet: ALP
ACTIN		ALP
CONTROL
18.09	18.0725	22.07	-3.9975	0.0626084	0.0657629	15.2061	0.952032
18.15		21.93	-3.8575	0.0689885			1.04905
18.08		22.02	-3.9475	0.0648163			0.985605
17.97		21.98	-3.9075	0.0666385			1.01331
EXO
18.13	18.015	21.74	-3.725	0.0756246			1.14996
18.07		21.64	-3.625	0.0810525			1.23249
17.94		21.5	-3.485	0.0893121			1.35809
17.92		21.42	-3.405	0.0944045			1.43553
EXO@X
18.83	18.9975	22.39	-3.3925	0.095226			1.44802
18.91		22.19	-3.1925	0.109386			1.66334
19.07		22.17	-3.1725	0.110913			1.68656
19.18		22.22	-3.2225	0.107135			1.62911

## Sheet: OCN
ACTIN		OCN
CONTROL
12.39	12.5675	20.43	-7.8625	0.00429686	0.00412847	242.221	1.04079
12.89		20.52	-7.9525	0.004037			0.977845
12.51		20.61	-8.0425	0.00379286			0.918708
12.48		20.4	-7.8325	0.00438715			1.06266
EXO
13.54	13.5025	20.79	-7.2875	0.00640094			1.55044
13.48		20.75	-7.2475	0.0065809			1.59403
13.53		20.76	-7.2575	0.00653544			1.58302
13.46		20.67	-7.1675	0.00695613			1.68492
EXO@X
13.75	13.745	20.21	-6.465	0.0113199			2.7419
13.7		20.24	-6.495	0.0110869			2.68548
13.76		20.18	-6.435	0.0115577			2.79952
13.77		20.14	-6.395	0.0118826			2.87822

## Sheet: OPN
ACTIN		OCN
CONTROL
13.77	13.8175	20.82	-7.0025	0.00779897	0.0074726	133.822	1.04368
13.84		20.99	-7.1725	0.00693206			0.927664
13.76		21.03	-7.2125	0.0067425			0.902297
13.9		20.71	-6.8925	0.00841687			1.12636
EXO
14.1	13.665	20.42	-6.755	0.00925854			1.239
13.76		20.23	-6.565	0.0105618			1.4134
13.09		20.24	-6.575	0.0104888			1.40364
13.71		19.93	-6.265	0.0130031			1.7401
EXO@X
13.94	13.8925	19.76	-5.8675	0.017128			2.29211
13.84		19.64	-5.7475	0.0186136			2.49091
13.89		19.71	-5.8175	0.017732			2.37294
13.9		19.5	-5.6075	0.0205104			2.74475
