# Supplementary material for: Effects and mechanisms of engineered exosomes pretreated with Scutellaria baicalensis Georgi on osteoporosis
Source: PLoS One. 2025 Oct 27;20(10):e0333897. doi: 10.1371/journal.pone.0333897 (PMC12558540; doi:10.1371/journal.pone.0333897)
Supplement: S1 File — (ZIP) [file pone.0333897.s001.zip › Raw data/Figure 4/protein level.xlsx]

## Sheet: sema3a-EXO@X
		Sema3a	β-actin
Control	Control-1	25224.2	45671.8	0.552293	0.574098	0.962017
	Control-2	25952.9	43946	0.590563		1.02868
	Control-3	25093.1	43305.7	0.57944		1.0093
EXO	EXO-1	41232.3	45366.9	0.908864		1.58312
	EXO-2	42121	43991.1	0.957488		1.66781				actin			sema3a
	EXO-3	42082.5	44470.2	0.946309		1.64834			1	45671.8		1	25224.2
EXO@X	1	53333	45188.9	1.18022		2.05578			2	45366.9		2	41232.3
	2	51732.9	44929.4	1.15143		2.00563			3	45188.9		3	53333
	3	52618.9	43917.4	1.19813		2.08698
									1	43946		1	25952.9
									2	43991.1		2	42121
									3	44929.4		3	51732.9
									1	43305.7		1	25093.1
									2	44470.2		2	42082.5
									3	43917.4		3	52618.9

## Sheet: Runx2-EXO@X
		RUNX2	β-actin						actin		opn
Control	Control-1	34436.2	43802.9	0.786163	0.80359	0.978313		1	34436.2	1	43802.9
	Control-2	34547.9	43427.3	0.795532		0.989972		2	40749.3	2	40782.7
	Control-3	35258.5	42527.5	0.829076		1.03171		3	49858.5	3	37498.6
EXO	EXO-1	40749.3	40782.7	0.999183		1.2434
	EXO-2	41491.2	41732.9	0.99421		1.23721		1	34547.9	1	43427.3
	EXO-3	39809.1	41347.6	0.962789		1.19811		2	41491.2	2	41732.9
EXO@X	1	49858.5	37498.6	1.32961		1.65459		3	49036.2	3	37481.9
	2	49036.2	37481.9	1.30826		1.62802
	3	48410.2	37279.3	1.29858		1.61598		1	35258.5	1	42527.5
								2	39809.1	2	41347.6
								3	48410.2	3	37279.3
		RUNX2	β-actin
Control	Control-1	43802.9	34436.2	1.272	1.24506	1.5829
	Control-2	43427.3	34547.9	1.25702		1.56425
	Control-3	42527.5	35258.5	1.20616		1.50097
EXO	EXO-1	40782.7	40749.3	1.00082		1.24543
	EXO-2	41732.9	41491.2	1.00582		1.25166
	EXO-3	41347.6	39809.1	1.03865		1.29251
EXO@X	1	37498.6	49858.5	0.7521		0.935925
	2	37481.9	49036.2	0.764372		0.951196
	3	37279.3	48410.2	0.77007		0.958287
