# Supplementary material for: Effects and mechanisms of engineered exosomes pretreated with Scutellaria baicalensis Georgi on osteoporosis
Source: PLoS One. 2025 Oct 27;20(10):e0333897. doi: 10.1371/journal.pone.0333897 (PMC12558540; doi:10.1371/journal.pone.0333897)
Supplement: S1 File — (ZIP) [file pone.0333897.s001.zip › Raw data/Figure 4/qPCR1.xlsx]

## Sheet: Sheet1
ACTIN		SEMA3A
CONTROL
12.01	11.8125	20.51	-8.6975	0.00240875	0.00201118	497.221	1.19768
11.47		20.75	-8.9375	0.0020396			1.01413
11.94		20.72	-8.9075	0.00208245			1.03544
11.83		21.18	-9.3675	0.00151392			0.75275
EXO
12.42	12.1625	19.98	-7.8175	0.004433			2.20418
11.8		20	-7.8375	0.00437197			2.17384
12.2		19.94	-7.7775	0.00455763			2.26615
12.23		19.93	-7.7675	0.00458933			2.28191
EXO@X
12.72	12.4925	19.6	-7.1075	0.00725152			3.60561
12.18		19.61	-7.1175	0.00720143			3.5807
12.13		19.6	-7.1075	0.00725152			3.60561
12.94		19.27	-6.7775	0.00911526			4.5323
