# Supplementary material for: Effects and mechanisms of engineered exosomes pretreated with Scutellaria baicalensis Georgi on osteoporosis
Source: PLoS One. 2025 Oct 27;20(10):e0333897. doi: 10.1371/journal.pone.0333897 (PMC12558540; doi:10.1371/journal.pone.0333897)
Supplement: S1 File — (ZIP) [file pone.0333897.s001.zip › Raw data/Figure 5/OPN/OPN.xlsx]

## Sheet: 0PN-EXO@X
		Sema3a	β-actin	比值		归一化
Control	Control-1	69900.9	61597.8	1.1348	1.15178	0.985255
	Control-2	71005	61202.6	1.16016		1.00728
	Control-3	71510.7	61627.2	1.16038		1.00746
EXO	EXO-1	54079.9	68418.7	0.790427		0.686266
	EXO-2	52110.5	66330.3	0.785621		0.682094
	EXO-3	55940	68050.3	0.82204		0.713714
