# Supplementary material for: Effects and mechanisms of engineered exosomes pretreated with Scutellaria baicalensis Georgi on osteoporosis
Source: PLoS One. 2025 Oct 27;20(10):e0333897. doi: 10.1371/journal.pone.0333897 (PMC12558540; doi:10.1371/journal.pone.0333897)
Supplement: S1 File — (ZIP) [file pone.0333897.s001.zip › Raw data/Figure 5/Proteomics/result.xls]

## Sheet: c_vs_slit3.DESeq (2)
id	baseMean	baseMean_c	baseMean_slit3	foldChange(slit3/c)(slit3/c)	log2FoldChange	pval	padj	Regulation	Chromosome	Start Site	End Site	Direction	Length	Name	GO	KEGG	EC	eggNOG Class	eggNOG	Description	Entrez_geneID	UniProtAC	BP	CC	MF	Pathway
ENSMUSG00000056427	146.824	0.895538	292.752	326.901	8.35271	4.07138e-106	7.06141e-102	Up Regulation	11	35012051	35599334	+	6067	Slit3	GO:0003180;GO:0003181;GO:0005102;GO:0005509;GO:0005515;GO:0005576;GO:0005615;GO:0005739;GO:0005886;GO:0007399;GO:0007411;GO:0008201;GO:0008285;GO:0009887;GO:0010629;GO:0016020;GO:0030154;GO:0030308;GO:0032870;GO:0035385;GO:0048495;GO:0048513;GO:0048666;GO:0048846;GO:0050919;GO:0051414;GO:0060412;GO:0061364;GO:0070100;GO:0110165	K06850	-	T;W;K;L	KOG4237;35HC5;39P4V;3BAT5;3CRGK;3J44P;48BR5;494CW;4Q7XW	slit guidance ligand 3 [Source:MGI Symbol;Acc:MGI:1315202]	20564	Q9WVB4;Q3UHN1;Q9Z0Y6;B2RX06	GO:0003180//aortic valve morphogenesis;GO:0003181//atrioventricular valve morphogenesis;GO:0007399//nervous system development;GO:0007411//axon guidance;GO:0008285//negative regulation of cell population proliferation;GO:0009887//animal organ morphogenesis;GO:0010629//negative regulation of gene expression;GO:0030154//cell differentiation;GO:0030308//negative regulation of cell growth;GO:0032870/…	GO:0005576//extracellular region;GO:0005615//extracellular space;GO:0005739//mitochondrion;GO:0005886//plasma membrane;GO:0016020//membrane;GO:0110165//cellular anatomical entity;	GO:0005102//signaling receptor binding;GO:0005509//calcium ion binding;GO:0005515//protein binding;GO:0008201//heparin binding;GO:0048495//Roundabout binding;	ko04360(Axon guidance)
ENSMUSG00000067780	270.605	81.1623	460.047	5.66824	2.5029	7.90063e-56	6.85142e-52	Up Regulation	1	17672125	17701163	+	6923	Pi15	GO:0005576	K24836	-	A;S;D;K	KOG3017;35NTD;39U9X;3BHZ2;3CXDK;3J2IH;4807G;491WS;4Q21X	peptidase inhibitor 15 [Source:MGI Symbol;Acc:MGI:1934659]	94227	Q8BS03;A0A0R4J126	-	GO:0005576//extracellular region;	-	-
ENSMUSG00000063727	5635.83	7830.8	3440.85	0.4394	-1.18639	1.42079e-55	8.21407e-52	Down Regulation	15	54114015	54141880	-	2818	Tnfrsf11b	GO:0005515;GO:0005576;GO:0005615;GO:0006915;GO:0007165;GO:0007584;GO:0009410;GO:0010035;GO:0030198;GO:0031012;GO:0032026;GO:0042489;GO:0043235;GO:0043627;GO:0045671;GO:0045779;GO:0046685;GO:0110165	K05148	-	S;T	2QVRT;35G1F;39DRB;3BI69;3CS8X;3J6EX;4855D;490JD;4PU06	tumor necrosis factor receptor superfamily, member 11b (osteoprotegerin) [Source:MGI Symbol;Acc:MGI:109587]	18383	O08712;Q3UK97	GO:0006915//apoptotic process;GO:0007165//signal transduction;GO:0007584//response to nutrient;GO:0009410//response to xenobiotic stimulus;GO:0010035//response to inorganic substance;GO:0030198//extracellular matrix organization;GO:0032026//response to magnesium ion;GO:0042489//negative regulation of odontogenesis of dentin-containing tooth;GO:0043627//response to estrogen;GO:0045671//negative re…	GO:0005576//extracellular region;GO:0005615//extracellular space;GO:0031012//extracellular matrix;GO:0043235//receptor complex;GO:0110165//cellular anatomical entity;	GO:0005515//protein binding;	ko04380(Osteoclast differentiation);ko04060(Cytokine-cytokine receptor interaction)
ENSMUSG00000040253	724.738	350.343	1099.13	3.1373	1.64953	9.47668e-53	4.10909e-49	Up Regulation	3	142236103	142255910	+	5614	Gbp7	GO:0000166;GO:0001818;GO:0002376;GO:0003924;GO:0005515;GO:0005525;GO:0009617;GO:0016020;GO:0016787;GO:0020005;GO:0031410;GO:0032480;GO:0034345;GO:0035458;GO:0042832;GO:0043122;GO:0044406;GO:0045070;GO:0046426;GO:0050830;GO:0051607;GO:0071346	K20899	-	S	KOG2037;35HFF;39TAK;3BGZV;3CZP1;3J22V;484HK;48XYQ;4Q3PY	guanylate binding protein 7 [Source:MGI Symbol;Acc:MGI:2444421]	229900	Q91Z40	GO:0001818//negative regulation of cytokine production;GO:0002376//immune system process;GO:0009617//response to bacterium;GO:0032480//negative regulation of type I interferon production;GO:0034345//negative regulation of type III interferon production;GO:0035458//cellular response to interferon-beta;GO:0042832//defense response to protozoan;GO:0043122//regulation of I-kappaB kinase/NF-kappaB sig…	GO:0016020//membrane;GO:0020005//symbiont-containing vacuole membrane;GO:0031410//cytoplasmic vesicle;	GO:0000166//nucleotide binding;GO:0003924//GTPase activity;GO:0005515//protein binding;GO:0005525//GTP binding;GO:0016787//hydrolase activity;	ko04621(NOD-like receptor signaling pathway)
ENSMUSG00000020027	1087.62	517.357	1657.89	3.20454	1.68012	2.40731e-44	8.35047e-41	Up Regulation	10	95221224	95253042	-	9531	Socs2	GO:0001558;GO:0005131;GO:0005159;GO:0005515;GO:0005737;GO:0005942;GO:0007259;GO:0007595;GO:0008269;GO:0009968;GO:0016567;GO:0032355;GO:0032870;GO:0035556;GO:0040014;GO:0040015;GO:0043551;GO:0045666;GO:0046426;GO:0046854;GO:0046935;GO:0060396;GO:0060749	K04695	-	S;T	KOG4566;35KHB;38QGX;3BG2C;3D01H;3J41R;483E2;490T3;4Q3WV	suppressor of cytokine signaling 2 [Source:MGI Symbol;Acc:MGI:1201787]	216233	O35717;Q548Q7	GO:0001558//regulation of cell growth;GO:0007259//receptor signaling pathway via JAK-STAT;GO:0007595//lactation;GO:0009968//negative regulation of signal transduction;GO:0016567//protein ubiquitination;GO:0032355//response to estradiol;GO:0032870//cellular response to hormone stimulus;GO:0035556//intracellular signal transduction;GO:0040014//regulation of multicellular organism growth;GO:0040015/…	GO:0005737//cytoplasm;GO:0005942//phosphatidylinositol 3-kinase complex;	GO:0005131//growth hormone receptor binding;GO:0005159//insulin-like growth factor receptor binding;GO:0005515//protein binding;GO:0008269//JAK pathway signal transduction adaptor activity;GO:0046935//1-phosphatidylinositol-3-kinase regulator activity;	ko04935(Growth hormone synthesis, secretion and action);ko04930(Type II diabetes mellitus);ko04917(Prolactin signaling pathway);ko04910(Insulin signaling pathway);ko04630(JAK-STAT signaling pathway)
ENSMUSG00000025227	164.582	44.5962	284.568	6.38099	2.67378	3.73372e-42	1.07929e-38	Up Regulation	19	46329560	46363691	+	2804	Mfsd13a	GO:0003674;GO:0005575;GO:0008150;GO:0016020;GO:0016021	-	-	S	2QSW5;35EJJ;38G7U;3BBGD;3CUIT;3J3QG;4894W;494QI;4PVM9	major facilitator superfamily domain containing 13a [Source:MGI Symbol;Acc:MGI:1922396]	75146	Q6PDE8	GO:0008150//biological_process;	GO:0005575//cellular_component;GO:0016020//membrane;GO:0016021//integral component of membrane;	GO:0003674//molecular_function;	-
ENSMUSG00000029561	2406.17	1534.73	3277.61	2.13562	1.09466	3.86211e-40	9.5692e-37	Up Regulation	5	13175381	13652533	+	13868	Sema3a	GO:0005515;GO:0005576;GO:0006915;GO:0007411;GO:0009653;GO:0010977;GO:0021772;GO:0030215;GO:0030424;GO:0030425;GO:0030517;GO:0048841;GO:0071526	K06840	-	S;T	KOG3611;35BD9;39GBZ;3BMJB;3CRJ4;3J5GR;48A6V;4925M;4Q4I1	sema domain, immunoglobulin domain (Ig), short basic domain, secreted, (semaphorin) 3A [Source:MGI Symbol;Acc:MGI:107558]	20346	O08665;A0A803Z7F8	GO:0006915//apoptotic process;GO:0007411//axon guidance;GO:0009653//anatomical structure morphogenesis;GO:0010977//negative regulation of neuron projection development;GO:0021772//olfactory bulb development;GO:0030517//negative regulation of axon extension;GO:0048841//regulation of axon extension involved in axon guidance;GO:0071526//semaphorin-plexin signaling pathway;	GO:0005576//extracellular region;GO:0030424//axon;GO:0030425//dendrite;	GO:0005515//protein binding;GO:0030215//semaphorin receptor binding;	ko04360(Axon guidance)
ENSMUSG00000040033	2677.72	1808.33	3547.11	1.96154	0.971984	2.68031e-33	5.81091e-30	Nodiff	10	128106428	128128718	+	5926	Stat2	GO:0001932;GO:0003677;GO:0003700;GO:0005515;GO:0005634;GO:0005737;GO:0005829;GO:0005886;GO:0006355;GO:0007165;GO:0019221;GO:0042802;GO:0044389;GO:0045944;GO:0051607;GO:0060337;GO:0060339;GO:0070721;GO:0090140	K11221	-	K	KOG3667;35BQR;38EXI;3BFMU;3CVB3;3J8IJ;487KG;4920D;4Q25V	signal transducer and activator of transcription 2 [Source:MGI Symbol;Acc:MGI:103039]	20847	Q9QXJ2	GO:0001932//regulation of protein phosphorylation;GO:0006355//regulation of transcription, DNA-templated;GO:0007165//signal transduction;GO:0019221//cytokine-mediated signaling pathway;GO:0045944//positive regulation of transcription by RNA polymerase II;GO:0051607//defense response to virus;GO:0060337//type I interferon signaling pathway;GO:0060339//negative regulation of type I interferon-media…	GO:0005634//nucleus;GO:0005737//cytoplasm;GO:0005829//cytosol;GO:0005886//plasma membrane;GO:0070721//ISGF3 complex;	GO:0003677//DNA binding;GO:0003700//DNA-binding transcription factor activity;GO:0005515//protein binding;GO:0042802//identical protein binding;GO:0044389//ubiquitin-like protein ligase binding;	ko05200(Pathways in cancer);ko05171(Coronavirus disease - COVID-19);ko05169(Epstein-Barr virus infection);ko05168(Herpes simplex virus 1 infection);ko05167(Kaposi sarcoma-associated herpesvirus infection);ko05165(Human papillomavirus infection);ko05164(Influenza A);ko05162(Measles);ko05161(Hepatitis B);ko05160(Hepatitis C);ko04630(JAK-STAT signaling pathway);ko04625(C-type lectin receptor signali…
ENSMUSG00000073555	914.294	491.782	1336.81	2.71829	1.4427	6.82336e-33	1.31494e-29	Up Regulation	18	60345152	60380892	+	2645	Gm4951	GO:0003924;GO:0005525;GO:0005789;GO:0006952;GO:0016020;GO:0035458	-	-	S	2QS9R;35SXM;39TDR;3BHJI;3CTCS;3J7RP;480N5;48XME	predicted gene 4951 [Source:MGI Symbol;Acc:MGI:3644953]	240327	Q3UED7	GO:0006952//defense response;GO:0035458//cellular response to interferon-beta;	GO:0005789//endoplasmic reticulum membrane;GO:0016020//membrane;	GO:0003924//GTPase activity;GO:0005525//GTP binding;	-
ENSMUSG00000028024	222.662	100.33	344.995	3.43861	1.78183	1.12754e-27	1.9556e-24	Up Regulation	3	129062824	129126369	-	4706	Enpep	GO:0001525;GO:0003081;GO:0004177;GO:0005737;GO:0005886;GO:0005903;GO:0006508;GO:0007165;GO:0008217;GO:0008233;GO:0008237;GO:0008270;GO:0008283;GO:0009897;GO:0016020;GO:0016021;GO:0016324;GO:0016477;GO:0016485;GO:0016787;GO:0031410;GO:0031526;GO:0032835;GO:0042277;GO:0043171;GO:0045177;GO:0046872;GO:0070006;GO:0101023	K11141	EC:3.4.11.7	O;E	KOG1046;35DW8;38CFG;3BD0T;3CUKR;3JFMY;484ZT;49124;4PZH5	glutamyl aminopeptidase [Source:MGI Symbol;Acc:MGI:106645]	13809	P16406;Q52JJ6;Q6P3C1;Q8CD51	GO:0001525//angiogenesis;GO:0003081//regulation of systemic arterial blood pressure by renin-angiotensin;GO:0006508//proteolysis;GO:0007165//signal transduction;GO:0008217//regulation of blood pressure;GO:0008283//cell population proliferation;GO:0016477//cell migration;GO:0016485//protein processing;GO:0032835//glomerulus development;GO:0043171//peptide catabolic process;GO:0101023//vascular end…	GO:0005737//cytoplasm;GO:0005886//plasma membrane;GO:0005903//brush border;GO:0009897//external side of plasma membrane;GO:0016020//membrane;GO:0016021//integral component of membrane;GO:0016324//apical plasma membrane;GO:0031410//cytoplasmic vesicle;GO:0031526//brush border membrane;GO:0045177//apical part of cell;	GO:0004177//aminopeptidase activity;GO:0008233//peptidase activity;GO:0008237//metallopeptidase activity;GO:0008270//zinc ion binding;GO:0016787//hydrolase activity;GO:0042277//peptide binding;GO:0046872//metal ion binding;GO:0070006//metalloaminopeptidase activity;	ko04614(Renin-angiotensin system)
ENSMUSG00000020866	1039.84	482.996	1596.68	3.30578	1.72499	3.80788e-27	6.00399e-24	Up Regulation	11	94299217	94365024	-	10137	Cacna1g	GO:0001508;GO:0001518;GO:0002027;GO:0003008;GO:0005216;GO:0005244;GO:0005245;GO:0005248;GO:0005261;GO:0005262;GO:0005515;GO:0005737;GO:0005886;GO:0005891;GO:0006811;GO:0006816;GO:0007204;GO:0007268;GO:0008332;GO:0010045;GO:0014824;GO:0016020;GO:0016021;GO:0019228;GO:0030425;GO:0034765;GO:0035725;GO:0042391;GO:0043005;GO:0043025;GO:0044297;GO:0045202;GO:0045956;GO:0048471;GO:0051924;GO:0055085;GO:…	K04854	-	T;C;P	KOG2302;35ITU;3ARFA;3C2IT;3DHPC;3J7IF;47ZG2;491K6;4PSPQ	calcium channel, voltage-dependent, T type, alpha 1G subunit [Source:MGI Symbol;Acc:MGI:1201678]	12291	E9PWL1;Q27YN9;Q9WUT2	GO:0001508//action potential;GO:0002027//regulation of heart rate;GO:0003008//system process;GO:0006811//ion transport;GO:0006816//calcium ion transport;GO:0007204//positive regulation of cytosolic calcium ion concentration;GO:0007268//chemical synaptic transmission;GO:0010045//response to nickel cation;GO:0014824//artery smooth muscle contraction;GO:0019228//neuronal action potential;GO:0034765/…	GO:0001518//voltage-gated sodium channel complex;GO:0005737//cytoplasm;GO:0005886//plasma membrane;GO:0005891//voltage-gated calcium channel complex;GO:0016020//membrane;GO:0016021//integral component of membrane;GO:0030425//dendrite;GO:0043005//neuron projection;GO:0043025//neuronal cell body;GO:0044297//cell body;GO:0045202//synapse;GO:0048471//perinuclear region of cytoplasm;	GO:0005216//ion channel activity;GO:0005244//voltage-gated ion channel activity;GO:0005245//voltage-gated calcium channel activity;GO:0005248//voltage-gated sodium channel activity;GO:0005261//cation channel activity;GO:0005262//calcium channel activity;GO:0005515//protein binding;GO:0008332//low voltage-gated calcium channel activity;GO:0086056//voltage-gated calcium channel activity involved in…	ko04934(Cushing syndrome);ko04930(Type II diabetes mellitus);ko04929(GnRH secretion);ko04927(Cortisol synthesis and secretion);ko04925(Aldosterone synthesis and secretion);ko04713(Circadian entrainment);ko04020(Calcium signaling pathway);ko04010(MAPK signaling pathway)
ENSMUSG00000032690	1638.33	1123.13	2153.54	1.91745	0.93919	9.87662e-27	1.4275e-23	Nodiff	5	120868398	120887918	-	4451	Oas2	GO:0000166;GO:0001730;GO:0002376;GO:0003723;GO:0003725;GO:0005524;GO:0005654;GO:0005737;GO:0005829;GO:0006401;GO:0009615;GO:0009617;GO:0016020;GO:0016740;GO:0016779;GO:0032728;GO:0032760;GO:0042742;GO:0045071;GO:0045087;GO:0046872;GO:0048471;GO:0051607;GO:0060337;GO:0060700;GO:0070106;GO:1903487	K14216	EC:2.7.7.84	A;L	2S649;35JP8;38FZ4;3BKE9;3CSEZ;3J28P;48RRC;49NRS;4Q0NM	2'-5' oligoadenylate synthetase 2 [Source:MGI Symbol;Acc:MGI:2180852]	246728	E9Q9A9	GO:0002376//immune system process;GO:0006401//RNA catabolic process;GO:0009615//response to virus;GO:0009617//response to bacterium;GO:0032728//positive regulation of interferon-beta production;GO:0032760//positive regulation of tumor necrosis factor production;GO:0042742//defense response to bacterium;GO:0045071//negative regulation of viral genome replication;GO:0045087//innate immune response;…	GO:0005654//nucleoplasm;GO:0005737//cytoplasm;GO:0005829//cytosol;GO:0016020//membrane;GO:0048471//perinuclear region of cytoplasm;	GO:0000166//nucleotide binding;GO:0001730//2'-5'-oligoadenylate synthetase activity;GO:0003723//RNA binding;GO:0003725//double-stranded RNA binding;GO:0005524//ATP binding;GO:0016740//transferase activity;GO:0016779//nucleotidyltransferase activity;GO:0046872//metal ion binding;	ko05171(Coronavirus disease - COVID-19);ko05169(Epstein-Barr virus infection);ko05168(Herpes simplex virus 1 infection);ko05164(Influenza A);ko05162(Measles);ko05160(Hepatitis C);ko04621(NOD-like receptor signaling pathway)
ENSMUSG00000025498	691.728	430.823	952.633	2.21119	1.14483	3.83104e-26	5.11119e-23	Up Regulation	7	140842619	140846394	-	3776	Irf7	GO:0000976;GO:0000978;GO:0000981;GO:0000987;GO:0002376;GO:0002819;GO:0003677;GO:0003700;GO:0005515;GO:0005634;GO:0005654;GO:0005737;GO:0005829;GO:0006355;GO:0006357;GO:0010468;GO:0016064;GO:0032481;GO:0032727;GO:0032728;GO:0034124;GO:0034127;GO:0045087;GO:0045088;GO:0045893;GO:0045944;GO:0051607;GO:0060337;GO:0060340;GO:1990837	K09447	-	S;K	2R2I9;35IMI;39THI;3BK8V;3D1WE;3JAE2;4827P;4918Q;4Q3QQ	interferon regulatory factor 7 [Source:MGI Symbol;Acc:MGI:1859212]	54123	P70434;Q542T3	GO:0002376//immune system process;GO:0002819//regulation of adaptive immune response;GO:0006355//regulation of transcription, DNA-templated;GO:0006357//regulation of transcription by RNA polymerase II;GO:0010468//regulation of gene expression;GO:0016064//immunoglobulin mediated immune response;GO:0032481//positive regulation of type I interferon production;GO:0032727//positive regulation of inter…	GO:0005634//nucleus;GO:0005654//nucleoplasm;GO:0005737//cytoplasm;GO:0005829//cytosol;	GO:0000976//transcription cis-regulatory region binding;GO:0000978//RNA polymerase II cis-regulatory region sequence-specific DNA binding;GO:0000981//DNA-binding transcription factor activity, RNA polymerase II-specific;GO:0000987//cis-regulatory region sequence-specific DNA binding;GO:0003677//DNA binding;GO:0003700//DNA-binding transcription factor activity;GO:0005515//protein binding;GO:199083…	ko05417(Lipid and atherosclerosis);ko05203(Viral carcinogenesis);ko05169(Epstein-Barr virus infection);ko05168(Herpes simplex virus 1 infection);ko05167(Kaposi sarcoma-associated herpesvirus infection);ko05164(Influenza A);ko05162(Measles);ko05161(Hepatitis B);ko05160(Hepatitis C);ko04623(Cytosolic DNA-sensing pathway);ko04622(RIG-I-like receptor signaling pathway);ko04621(NOD-like receptor signa…
ENSMUSG00000028698	996.112	661.775	1330.45	2.01043	1.0075	1.99245e-25	2.46836e-22	Up Regulation	4	116078815	116160253	+	5300	Pik3r3	GO:0001784;GO:0001934;GO:0002042;GO:0005515;GO:0005942;GO:0008286;GO:0010628;GO:0043491;GO:0043551;GO:0046854;GO:0046935	K02649	-	T;K	KOG4637;3597A;38EZE;3BBJ1;3CR9Q;3J50P;48534;490ZM;4PUDX	phosphoinositide-3-kinase regulatory subunit 3 [Source:MGI Symbol;Acc:MGI:109277]	18710	Q64143;Q3UXE9	GO:0001934//positive regulation of protein phosphorylation;GO:0002042//cell migration involved in sprouting angiogenesis;GO:0008286//insulin receptor signaling pathway;GO:0010628//positive regulation of gene expression;GO:0043491//protein kinase B signaling;GO:0043551//regulation of phosphatidylinositol 3-kinase activity;GO:0046854//phosphatidylinositol phosphate biosynthetic process;	GO:0005942//phosphatidylinositol 3-kinase complex;	GO:0001784//phosphotyrosine residue binding;GO:0005515//protein binding;GO:0046935//1-phosphatidylinositol-3-kinase regulator activity;	ko05418(Fluid shear stress and atherosclerosis);ko05417(Lipid and atherosclerosis);ko05415(Diabetic cardiomyopathy);ko05235(PD-L1 expression and PD-1 checkpoint pathway in cancer);ko05231(Choline metabolism in cancer);ko05230(Central carbon metabolism in cancer);ko05226(Gastric cancer);ko05225(Hepatocellular carcinoma);ko05224(Breast cancer);ko05223(Non-small cell lung cancer);ko05222(Small cell …
ENSMUSG00000079034	126.471	46.5886	206.354	4.42929	2.14708	1.08753e-23	1.25747e-20	Up Regulation	12	87561086	87565036	+	1873	Eif1ad8	GO:0003674;GO:0003723;GO:0003743;GO:0005575;GO:0005737;GO:0006412;GO:0006413;GO:0008150	-	-	J	KOG3403;35IYD;3A1R5;3BG78;3CVCE;3J689;483AA;4958X	eukaryotic translation initiation factor 1A domain containing 8 [Source:MGI Symbol;Acc:MGI:3643794]	666806	Q3UTA4	GO:0006412//translation;GO:0006413//translational initiation;GO:0008150//biological_process;	GO:0005575//cellular_component;GO:0005737//cytoplasm;	GO:0003674//molecular_function;GO:0003723//RNA binding;GO:0003743//translation initiation factor activity;	-
ENSMUSG00000019577	2167.48	2824.42	1510.55	0.534817	-0.902883	1.19329e-23	1.29353e-20	Nodiff	6	5483351	5496309	-	3511	Pdk4	GO:0000166;GO:0004672;GO:0004712;GO:0004740;GO:0005524;GO:0005739;GO:0005743;GO:0005759;GO:0005975;GO:0006006;GO:0006468;GO:0006885;GO:0008286;GO:0009267;GO:0010510;GO:0010565;GO:0010906;GO:0016301;GO:0016310;GO:0016740;GO:0042304;GO:0042593;GO:0042594;GO:0045124;GO:0046320;GO:0071398;GO:0072593;GO:2000811	K00898	EC:2.7.11.2	T	KOG0787;35CGH;38BK5;3BCJ1;3CVKG;3J2WM;47YTK;48ZCT;4PUUI	pyruvate dehydrogenase kinase, isoenzyme 4 [Source:MGI Symbol;Acc:MGI:1351481]	27273	O70571;Q544J2	GO:0005975//carbohydrate metabolic process;GO:0006006//glucose metabolic process;GO:0006468//protein phosphorylation;GO:0006885//regulation of pH;GO:0008286//insulin receptor signaling pathway;GO:0009267//cellular response to starvation;GO:0010510//regulation of acetyl-CoA biosynthetic process from pyruvate;GO:0010565//regulation of cellular ketone metabolic process;GO:0010906//regulation of gluc…	GO:0005739//mitochondrion;GO:0005743//mitochondrial inner membrane;GO:0005759//mitochondrial matrix;	GO:0000166//nucleotide binding;GO:0004672//protein kinase activity;GO:0004712//protein serine/threonine/tyrosine kinase activity;GO:0004740//pyruvate dehydrogenase (acetyl-transferring) kinase activity;GO:0005524//ATP binding;GO:0016301//kinase activity;GO:0016740//transferase activity;	ko05415(Diabetic cardiomyopathy)
ENSMUSG00000000983	165.621	44.7021	286.541	6.41001	2.68033	1.10465e-22	1.127e-19	Up Regulation	11	83599841	83602174	+	1220	Wfdc18	GO:0004867;GO:0005576;GO:0005615;GO:0010466;GO:0010951;GO:0019731;GO:0030414;GO:0043086;GO:0045087;GO:0052547	-	-	S;W	2RXHY;3ARMV;3C261;3DB9P	WAP four-disulfide core domain 18 [Source:MGI Symbol;Acc:MGI:107506]	14038	P62810	GO:0010466//negative regulation of peptidase activity;GO:0010951//negative regulation of endopeptidase activity;GO:0019731//antibacterial humoral response;GO:0043086//negative regulation of catalytic activity;GO:0045087//innate immune response;GO:0052547//regulation of peptidase activity;	GO:0005576//extracellular region;GO:0005615//extracellular space;	GO:0004867//serine-type endopeptidase inhibitor activity;GO:0030414//peptidase inhibitor activity;	-
ENSMUSG00000050335	3571.26	4479.89	2662.63	0.594351	-0.750612	2.27899e-22	2.19593e-19	Nodiff	14	47605208	47623617	+	1858	Lgals3	GO:0001772;GO:0002548;GO:0005576;GO:0005634;GO:0005654;GO:0005681;GO:0005737;GO:0005743;GO:0005829;GO:0008380;GO:0019863;GO:0019903;GO:0030246;GO:0030593;GO:0030855;GO:0031334;GO:0042056;GO:0042129;GO:0043236;GO:0045806;GO:0048245;GO:0048246;GO:0050918;GO:0070232;GO:0071674;GO:0071677;GO:0090280;GO:0140693;GO:1902041;GO:1903078;GO:2001237	K06831	-	S;W	KOG3587;35AEE;38GSE;3BESS;3CVT5;3JB9U;485HA;48XI3;4PTGA	lectin, galactose binding, soluble 3 [Source:MGI Symbol;Acc:MGI:96778]	16854	Q8C253	GO:0002548//monocyte chemotaxis;GO:0008380//RNA splicing;GO:0030593//neutrophil chemotaxis;GO:0030855//epithelial cell differentiation;GO:0031334//positive regulation of protein-containing complex assembly;GO:0042129//regulation of T cell proliferation;GO:0045806//negative regulation of endocytosis;GO:0048245//eosinophil chemotaxis;GO:0048246//macrophage chemotaxis;GO:0050918//positive chemotaxis…	GO:0001772//immunological synapse;GO:0005576//extracellular region;GO:0005634//nucleus;GO:0005654//nucleoplasm;GO:0005681//spliceosomal complex;GO:0005737//cytoplasm;GO:0005743//mitochondrial inner membrane;GO:0005829//cytosol;	GO:0019863//IgE binding;GO:0019903//protein phosphatase binding;GO:0030246//carbohydrate binding;GO:0042056//chemoattractant activity;GO:0043236//laminin binding;GO:0140693//molecular condensate scaffold activity;	-
ENSMUSG00000053113	754.195	502.605	1005.78	2.00114	1.00083	5.85258e-22	5.34248e-19	Up Regulation	11	117856905	117860873	-	2891	Socs3	GO:0001784;GO:0001932;GO:0005515;GO:0005634;GO:0005737;GO:0005829;GO:0005942;GO:0007165;GO:0007259;GO:0009968;GO:0016567;GO:0030154;GO:0035198;GO:0035556;GO:0042532;GO:0043066;GO:0043551;GO:0045597;GO:0046426;GO:0046627;GO:0046854;GO:0046935;GO:0050728;GO:0060670;GO:0060674;GO:0097398;GO:1990830	K04696	-	S;T	KOG4566;358W4;39CNN;3BHTQ;3CTR2;3J9MS;486AY;4939Y;4PTNV	suppressor of cytokine signaling 3 [Source:MGI Symbol;Acc:MGI:1201791]	12702	O35718	GO:0001932//regulation of protein phosphorylation;GO:0007165//signal transduction;GO:0007259//receptor signaling pathway via JAK-STAT;GO:0009968//negative regulation of signal transduction;GO:0016567//protein ubiquitination;GO:0030154//cell differentiation;GO:0035556//intracellular signal transduction;GO:0042532//negative regulation of tyrosine phosphorylation of STAT protein;GO:0043066//negative…	GO:0005634//nucleus;GO:0005737//cytoplasm;GO:0005829//cytosol;GO:0005942//phosphatidylinositol 3-kinase complex;	GO:0001784//phosphotyrosine residue binding;GO:0005515//protein binding;GO:0035198//miRNA binding;GO:0046935//1-phosphatidylinositol-3-kinase regulator activity;	ko05168(Herpes simplex virus 1 infection);ko05164(Influenza A);ko05160(Hepatitis C);ko04935(Growth hormone synthesis, secretion and action);ko04932(Non-alcoholic fatty liver disease);ko04931(Insulin resistance);ko04930(Type II diabetes mellitus);ko04920(Adipocytokine signaling pathway);ko04917(Prolactin signaling pathway);ko04910(Insulin signaling pathway);ko04668(TNF signaling pathway);ko04630(J…
ENSMUSG00000033355	1259	887.657	1630.34	1.83668	0.877098	8.77905e-22	7.61319e-19	Nodiff	16	23339041	23432972	+	2131	Rtp4	GO:0001580;GO:0005515;GO:0005737;GO:0006612;GO:0016020;GO:0016021;GO:0031849;GO:0051205;GO:0051607	-	-	S;T	2S085;35EAY;399KF;3BP0Y;3CZ3R;3JEHR;482AC;493I8;4Q5UR	receptor transporter protein 4 [Source:MGI Symbol;Acc:MGI:1915025]	67775	Q9ER80	GO:0001580//detection of chemical stimulus involved in sensory perception of bitter taste;GO:0006612//protein targeting to membrane;GO:0051205//protein insertion into membrane;GO:0051607//defense response to virus;	GO:0005737//cytoplasm;GO:0016020//membrane;GO:0016021//integral component of membrane;	GO:0005515//protein binding;GO:0031849//olfactory receptor binding;	-
ENSMUSG00000031004	1942.78	1415.92	2469.64	1.7442	0.802562	1.67355e-21	1.3822e-18	Nodiff	7	135291513	135318090	-	10061	Mki67	GO:0000166;GO:0000775;GO:0000793;GO:0003677;GO:0005515;GO:0005524;GO:0005634;GO:0005654;GO:0005694;GO:0005730;GO:0005737;GO:0007049;GO:0007088;GO:0008022;GO:0008283;GO:0016604;GO:0050673;GO:0051321;GO:0051983;GO:0072089;GO:0072574;GO:1902275;GO:1990705	K17582	-	S;T	2QRVV;35MS5;396ZU;3BJVX;3D1R4;3J8PR;487XB;496DC;4Q4D8	antigen identified by monoclonal antibody Ki 67 [Source:MGI Symbol;Acc:MGI:106035]	17345	E9PVX6	GO:0007049//cell cycle;GO:0007088//regulation of mitotic nuclear division;GO:0008283//cell population proliferation;GO:0050673//epithelial cell proliferation;GO:0051321//meiotic cell cycle;GO:0051983//regulation of chromosome segregation;GO:0072089//stem cell proliferation;GO:0072574//hepatocyte proliferation;GO:1902275//regulation of chromatin organization;GO:1990705//cholangiocyte proliferation;	GO:0000775//chromosome, centromeric region;GO:0000793//condensed chromosome;GO:0005634//nucleus;GO:0005654//nucleoplasm;GO:0005694//chromosome;GO:0005730//nucleolus;GO:0005737//cytoplasm;GO:0016604//nuclear body;	GO:0000166//nucleotide binding;GO:0003677//DNA binding;GO:0005515//protein binding;GO:0005524//ATP binding;GO:0008022//protein C-terminus binding;	-
ENSMUSG00000040152	43814.5	53705.2	33923.8	0.631667	-0.662765	1.99671e-21	1.57413e-18	Nodiff	2	117942357	117957614	+	6073	Thbs1	GO:0001786;GO:0001937;GO:0001953;GO:0001968;GO:0002040;GO:0002544;GO:0002581;GO:0002605;GO:0005178;GO:0005509;GO:0005515;GO:0005576;GO:0005577;GO:0005615;GO:0005737;GO:0006954;GO:0006955;GO:0007155;GO:0008201;GO:0008284;GO:0008285;GO:0009410;GO:0009612;GO:0009749;GO:0009897;GO:0009986;GO:0010595;GO:0010596;GO:0010748;GO:0010751;GO:0010754;GO:0010757;GO:0010763;GO:0016477;GO:0016525;GO:0017134;GO:…	K16857	-	O;T;W	2QRK8;35IZP;38BZ6;3BC6D;3CRA6;3J4MU;4834K;48UZ9;4Q3H9	thrombospondin 1 [Source:MGI Symbol;Acc:MGI:98737]	21825	Q80YQ1;Q3TR40	GO:0001937//negative regulation of endothelial cell proliferation;GO:0001953//negative regulation of cell-matrix adhesion;GO:0002040//sprouting angiogenesis;GO:0002544//chronic inflammatory response;GO:0002581//negative regulation of antigen processing and presentation of peptide or polysaccharide antigen via MHC class II;GO:0002605//negative regulation of dendritic cell antigen processing and pr…	GO:0005576//extracellular region;GO:0005577//fibrinogen complex;GO:0005615//extracellular space;GO:0005737//cytoplasm;GO:0009897//external side of plasma membrane;GO:0009986//cell surface;GO:0030141//secretory granule;GO:0031012//extracellular matrix;GO:0031091//platelet alpha granule;	GO:0001786//phosphatidylserine binding;GO:0001968//fibronectin binding;GO:0005178//integrin binding;GO:0005509//calcium ion binding;GO:0005515//protein binding;GO:0008201//heparin binding;GO:0017134//fibroblast growth factor binding;GO:0030169//low-density lipoprotein particle binding;GO:0043236//laminin binding;GO:0050431//transforming growth factor beta binding;GO:0050840//extracellular matrix …	ko05219(Bladder cancer);ko05206(MicroRNAs in cancer);ko05205(Proteoglycans in cancer);ko05165(Human papillomavirus infection);ko05144(Malaria);ko04512(ECM-receptor interaction);ko04510(Focal adhesion);ko04350(TGF-beta signaling pathway);ko04151(PI3K-Akt signaling pathway);ko04145(Phagosome);ko04115(p53 signaling pathway);ko04015(Rap1 signaling pathway)
ENSMUSG00000028037	7557.43	5770.07	9344.79	1.61953	0.695573	2.09882e-21	1.58269e-18	Nodiff	3	151436559	151455597	-	6129	Ifi44	GO:0003674;GO:0005737;GO:0006955;GO:0009617	-	-	S	2QQ57;35VS3;39SKQ;3BC7T;3CYD0;3JQ16;48AS9;496DZ;4Q6EF	interferon-induced protein 44 [Source:MGI Symbol;Acc:MGI:2443016]	99899	Q8BV66	GO:0006955//immune response;GO:0009617//response to bacterium;	GO:0005737//cytoplasm;	GO:0003674//molecular_function;	-
ENSMUSG00000026104	1443.86	1032.05	1855.66	1.79803	0.846414	2.30056e-21	1.66253e-18	Nodiff	1	52158599	52201024	+	7105	Stat1	GO:0000785;GO:0000977;GO:0000978;GO:0000979;GO:0000981;GO:0001222;GO:0001223;GO:0001937;GO:0002230;GO:0003677;GO:0003690;GO:0003700;GO:0005164;GO:0005634;GO:0005654;GO:0005730;GO:0005737;GO:0005829;GO:0006355;GO:0007165;GO:0007259;GO:0010742;GO:0016525;GO:0016922;GO:0019221;GO:0019899;GO:0032727;GO:0032991;GO:0033209;GO:0034341;GO:0035035;GO:0035456;GO:0035458;GO:0042393;GO:0042802;GO:0042803;GO:…	K11220	-	K	KOG3667;35I9D;38EX6;3BIWR;3CT4R;3J51C;48AFS;491VM;4Q401	signal transducer and activator of transcription 1 [Source:MGI Symbol;Acc:MGI:103063]	20846	Q8CFQ1;Q8C8M3;A0A087WSP5	GO:0001937//negative regulation of endothelial cell proliferation;GO:0002230//positive regulation of defense response to virus by host;GO:0006355//regulation of transcription, DNA-templated;GO:0007165//signal transduction;GO:0007259//receptor signaling pathway via JAK-STAT;GO:0010742//macrophage derived foam cell differentiation;GO:0016525//negative regulation of angiogenesis;GO:0019221//cytokine…	GO:0000785//chromatin;GO:0005634//nucleus;GO:0005654//nucleoplasm;GO:0005730//nucleolus;GO:0005737//cytoplasm;GO:0005829//cytosol;GO:0032991//protein-containing complex;GO:0043231//intracellular membrane-bounded organelle;GO:0048471//perinuclear region of cytoplasm;GO:0070721//ISGF3 complex;GO:0090575//RNA polymerase II transcription regulator complex;	GO:0000977//RNA polymerase II transcription regulatory region sequence-specific DNA binding;GO:0000978//RNA polymerase II cis-regulatory region sequence-specific DNA binding;GO:0000979//RNA polymerase II core promoter sequence-specific DNA binding;GO:0000981//DNA-binding transcription factor activity, RNA polymerase II-specific;GO:0001222//transcription corepressor binding;GO:0001223//transcripti…	ko05321(Inflammatory bowel disease);ko05235(PD-L1 expression and PD-1 checkpoint pathway in cancer);ko05212(Pancreatic cancer);ko05200(Pathways in cancer);ko05171(Coronavirus disease - COVID-19);ko05169(Epstein-Barr virus infection);ko05168(Herpes simplex virus 1 infection);ko05167(Kaposi sarcoma-associated herpesvirus infection);ko05165(Human papillomavirus infection);ko05164(Influenza A);ko0516…
ENSMUSG00000047735	3205.68	2418.55	3992.81	1.65091	0.723263	2.44489e-20	1.69617e-17	Nodiff	6	3372257	3399572	-	5427	Samd9l	GO:0005515	K23949	-	S	2QPY6;35KZK;38G78;3BE33;3CX4D;3J57T;487NP;490VU;4PUFD	sterile alpha motif domain containing 9-like [Source:MGI Symbol;Acc:MGI:1343184]	209086	Q8BZG4;E9PX59	-	-	GO:0005515//protein binding;	-
ENSMUSG00000027656	2095.2	2634.39	1556.01	0.590653	-0.759618	5.10246e-20	3.40373e-17	Nodiff	2	163662781	163675066	+	1924	Ccn5	GO:0005515;GO:0005576;GO:0005615;GO:0005634;GO:0007165	K23089	-	S;T	2RXIT;35KY1;39S89;3BHIU;3D15D;3J5R3;48802;493XW;4PXGF	cellular communication network factor 5 [Source:MGI Symbol;Acc:MGI:1328326]	22403	Q9Z0G4;A2AHD1	GO:0007165//signal transduction;	GO:0005576//extracellular region;GO:0005615//extracellular space;GO:0005634//nucleus;	GO:0005515//protein binding;	-
ENSMUSG00000047793	7063.38	2941.78	11185	3.80211	1.9268	3.99009e-19	2.56312e-16	Up Regulation	1	93163563	93228787	+	9491	Sned1	GO:0005509;GO:0005515;GO:0007160;GO:0031012;GO:0071944	K24470	-	O;T;K;L	KOG1217;KOG4291;35A95;38HMU;3BEFN;3D26A;3JDVB;48146;49557;4Q3VF	sushi, nidogen and EGF-like domains 1 [Source:MGI Symbol;Acc:MGI:3045960]	208777	Q70E20;A0A0R4J0N0	GO:0007160//cell-matrix adhesion;	GO:0031012//extracellular matrix;GO:0071944//cell periphery;	GO:0005509//calcium ion binding;GO:0005515//protein binding;	-
ENSMUSG00000028268	2313.93	1740.91	2886.95	1.6583	0.729704	4.42409e-19	2.74041e-16	Nodiff	3	142265787	142278970	+	3265	Gbp3	GO:0000139;GO:0000166;GO:0003924;GO:0005525;GO:0005634;GO:0005737;GO:0005794;GO:0005829;GO:0005886;GO:0009617;GO:0016020;GO:0016787;GO:0020005;GO:0031410;GO:0035458;GO:0042802;GO:0042803;GO:0042832;GO:0044406;GO:0048471;GO:0050830;GO:0071346;GO:0071356	K20899	-	S	KOG2037;35HFF;39TAK;3BGZV;3CZP1;3J22V;484HK;48XYQ;4PWID	guanylate binding protein 3 [Source:MGI Symbol;Acc:MGI:1926263]	55932	Q61107	GO:0009617//response to bacterium;GO:0035458//cellular response to interferon-beta;GO:0042832//defense response to protozoan;GO:0044406//adhesion of symbiont to host;GO:0050830//defense response to Gram-positive bacterium;GO:0071346//cellular response to interferon-gamma;GO:0071356//cellular response to tumor necrosis factor;	GO:0000139//Golgi membrane;GO:0005634//nucleus;GO:0005737//cytoplasm;GO:0005794//Golgi apparatus;GO:0005829//cytosol;GO:0005886//plasma membrane;GO:0016020//membrane;GO:0020005//symbiont-containing vacuole membrane;GO:0031410//cytoplasmic vesicle;GO:0048471//perinuclear region of cytoplasm;	GO:0000166//nucleotide binding;GO:0003924//GTPase activity;GO:0005525//GTP binding;GO:0016787//hydrolase activity;GO:0042802//identical protein binding;GO:0042803//protein homodimerization activity;	ko04621(NOD-like receptor signaling pathway)
ENSMUSG00000029605	563.062	346.84	779.285	2.24681	1.16788	8.5668e-19	5.12354e-16	Up Regulation	5	120950700	120962228	+	1992	Oas1b	-	K14216	EC:2.7.7.84	-	-	2'-5' oligoadenylate synthetase 1B [Source:MGI Symbol;Acc:MGI:97430]	23961	Q60856	-	-	-	ko05171(Coronavirus disease - COVID-19);ko05169(Epstein-Barr virus infection);ko05168(Herpes simplex virus 1 infection);ko05164(Influenza A);ko05162(Measles);ko05160(Hepatitis C);ko04621(NOD-like receptor signaling pathway)
ENSMUSG00000027514	391.45	243.442	539.458	2.21597	1.14794	1.40923e-18	8.14723e-16	Up Regulation	2	173048405	173060716	-	3529	Zbp1	GO:0002218;GO:0002376;GO:0003677;GO:0003692;GO:0003723;GO:0003725;GO:0003726;GO:0005515;GO:0005634;GO:0005737;GO:0005829;GO:0006915;GO:0012501;GO:0042802;GO:0043065;GO:0045087;GO:0050727;GO:0050729;GO:0050832;GO:0050896;GO:0051607;GO:0060340;GO:0060545;GO:0070269;GO:2000659	K12965	-	S;K	2SRWE;35JT4;39Z7P;3BNFB;3D2XD;3JBN5;48C43;497PK;4Q2WN	Z-DNA binding protein 1 [Source:MGI Symbol;Acc:MGI:1927449]	58203	Q9QY24	GO:0002218//activation of innate immune response;GO:0002376//immune system process;GO:0006915//apoptotic process;GO:0012501//programmed cell death;GO:0043065//positive regulation of apoptotic process;GO:0045087//innate immune response;GO:0050727//regulation of inflammatory response;GO:0050729//positive regulation of inflammatory response;GO:0050832//defense response to fungus;GO:0050896//response…	GO:0005634//nucleus;GO:0005737//cytoplasm;GO:0005829//cytosol;	GO:0003677//DNA binding;GO:0003692//left-handed Z-DNA binding;GO:0003723//RNA binding;GO:0003725//double-stranded RNA binding;GO:0003726//double-stranded RNA adenosine deaminase activity;GO:0005515//protein binding;GO:0042802//identical protein binding;	ko04623(Cytosolic DNA-sensing pathway);ko04217(Necroptosis)
ENSMUSG00000022231	1385.58	1018.27	1752.9	1.72144	0.783616	2.34117e-18	1.30985e-15	Nodiff	15	32244956	32696487	+	18686	Sema5a	GO:0005515;GO:0007413;GO:0016020;GO:0016021;GO:0021536;GO:0030154;GO:0030215;GO:0035373;GO:0043395;GO:0045545;GO:0048842;GO:0048843;GO:1990256	K06841	-	S;T	KOG3611;35CGA;38B60;3B9EA;3CTM8;3JC15;487Q8;494RG;4PTMN	sema domain, seven thrombospondin repeats (type 1 and type 1-like), transmembrane domain (TM) and short cytoplasmic domain, (semaphorin) 5A [Source:MGI Symbol;Acc:MGI:107556]	20356	Q3UPZ0	GO:0007413//axonal fasciculation;GO:0021536//diencephalon development;GO:0030154//cell differentiation;GO:0048842//positive regulation of axon extension involved in axon guidance;GO:0048843//negative regulation of axon extension involved in axon guidance;GO:1990256//signal clustering;	GO:0016020//membrane;GO:0016021//integral component of membrane;	GO:0005515//protein binding;GO:0030215//semaphorin receptor binding;GO:0035373//chondroitin sulfate proteoglycan binding;GO:0043395//heparan sulfate proteoglycan binding;GO:0045545//syndecan binding;	ko04360(Axon guidance)
ENSMUSG00000090942	304.842	137.47	472.214	3.43503	1.78032	4.40808e-18	2.38918e-15	Up Regulation	18	60426452	60436088	+	3297	F830016B08Rik	GO:0003924;GO:0005525;GO:0005789;GO:0006952;GO:0016020;GO:0016021;GO:0035458	-	-	S	2S70P;35DIC;3A8GI;3BJ7J;3D44D;3JIKM;48RUD;49N7W	RIKEN cDNA F830016B08 gene [Source:MGI Symbol;Acc:MGI:3588218]	240328	G3UWE2	GO:0006952//defense response;GO:0035458//cellular response to interferon-beta;	GO:0005789//endoplasmic reticulum membrane;GO:0016020//membrane;GO:0016021//integral component of membrane;	GO:0003924//GTPase activity;GO:0005525//GTP binding;	-
ENSMUSG00000041936	3207.58	2461.12	3954.04	1.6066	0.684012	4.8394e-18	2.54347e-15	Nodiff	4	156249747	156281945	-	9285	Agrn	GO:0001932;GO:0001934;GO:0002162;GO:0005201;GO:0005509;GO:0005515;GO:0005576;GO:0005604;GO:0005615;GO:0005796;GO:0005886;GO:0007009;GO:0007213;GO:0007268;GO:0007416;GO:0007528;GO:0009887;GO:0009888;GO:0009986;GO:0016020;GO:0016021;GO:0030154;GO:0030548;GO:0032092;GO:0033691;GO:0035374;GO:0036122;GO:0042030;GO:0042383;GO:0043083;GO:0043087;GO:0043113;GO:0043236;GO:0043395;GO:0043547;GO:0044295;GO:…	K06254	-	S;T;W	KOG3509;35IIP;38GWR;3BDA1;3CYUY;3J1WG;4835J;48VXG;4Q4HV	agrin [Source:MGI Symbol;Acc:MGI:87961]	11603	-	GO:0001932//regulation of protein phosphorylation;GO:0001934//positive regulation of protein phosphorylation;GO:0007009//plasma membrane organization;GO:0007213//G protein-coupled acetylcholine receptor signaling pathway;GO:0007268//chemical synaptic transmission;GO:0007416//synapse assembly;GO:0007528//neuromuscular junction development;GO:0009887//animal organ morphogenesis;GO:0009888//tissue d…	GO:0005576//extracellular region;GO:0005604//basement membrane;GO:0005615//extracellular space;GO:0005796//Golgi lumen;GO:0005886//plasma membrane;GO:0009986//cell surface;GO:0016020//membrane;GO:0016021//integral component of membrane;GO:0042383//sarcolemma;GO:0043083//synaptic cleft;GO:0044295//axonal growth cone;GO:0045202//synapse;GO:0062023//collagen-containing extracellular matrix;GO:007194…	GO:0002162//dystroglycan binding;GO:0005201//extracellular matrix structural constituent;GO:0005509//calcium ion binding;GO:0005515//protein binding;GO:0030548//acetylcholine receptor regulator activity;GO:0033691//sialic acid binding;GO:0035374//chondroitin sulfate binding;GO:0036122//BMP binding;GO:0042030//ATPase inhibitor activity;GO:0043236//laminin binding;GO:0043395//heparan sulfate proteo…	ko04512(ECM-receptor interaction)
ENSMUSG00000024610	756.859	527.634	986.084	1.86888	0.902173	5.23142e-18	2.60066e-15	Nodiff	18	60936920	60945724	+	1679	Cd74	GO:0001516;GO:0001540;GO:0001934;GO:0001961;GO:0002250;GO:0002286;GO:0002376;GO:0002606;GO:0002792;GO:0002821;GO:0002830;GO:0002906;GO:0004896;GO:0005515;GO:0005615;GO:0005634;GO:0005737;GO:0005764;GO:0005768;GO:0005770;GO:0005771;GO:0005773;GO:0005783;GO:0005789;GO:0005794;GO:0005886;GO:0005887;GO:0006457;GO:0006886;GO:0006952;GO:0006955;GO:0008283;GO:0009897;GO:0009986;GO:0010628;GO:0016020;GO:…	K06505	-	M;T;W;I	KOG1214;35CF2;39XDC;3BF85;3CZRR;3J8IA;4849T;494AH;4Q365	CD74 antigen (invariant polypeptide of major histocompatibility complex, class II antigen-associated) [Source:MGI Symbol;Acc:MGI:96534]	16149	P04441;Q545Y5;Q3U4Q8	GO:0001516//prostaglandin biosynthetic process;GO:0001934//positive regulation of protein phosphorylation;GO:0001961//positive regulation of cytokine-mediated signaling pathway;GO:0002250//adaptive immune response;GO:0002286//T cell activation involved in immune response;GO:0002376//immune system process;GO:0002606//positive regulation of dendritic cell antigen processing and presentation;GO:0002…	GO:0005615//extracellular space;GO:0005634//nucleus;GO:0005737//cytoplasm;GO:0005764//lysosome;GO:0005768//endosome;GO:0005770//late endosome;GO:0005771//multivesicular body;GO:0005773//vacuole;GO:0005783//endoplasmic reticulum;GO:0005789//endoplasmic reticulum membrane;GO:0005794//Golgi apparatus;GO:0005886//plasma membrane;GO:0005887//integral component of plasma membrane;GO:0009897//external s…	GO:0001540//amyloid-beta binding;GO:0004896//cytokine receptor activity;GO:0005515//protein binding;GO:0019955//cytokine binding;GO:0023026//MHC class II protein complex binding;GO:0035718//macrophage migration inhibitory factor binding;GO:0042289//MHC class II protein binding;GO:0042609//CD4 receptor binding;GO:0042658//MHC class II protein binding, via antigen binding groove;GO:0044183//protein…	ko05168(Herpes simplex virus 1 infection);ko05152(Tuberculosis);ko04612(Antigen processing and presentation)
ENSMUSG00000046546	618.95	331.331	906.568	2.73614	1.45214	5.34348e-18	2.60066e-15	Up Regulation	16	30418541	30421615	+	3075	Fam43a	GO:0003674;GO:0005575;GO:0008150	-	-	S	KOG4448;359AT;38DWG;3BEX3;3CVXP;3JBFZ;48804;496Y5;4PW0U	family with sequence similarity 43, member A [Source:MGI Symbol;Acc:MGI:2676309]	224093	Q8BUP8	GO:0008150//biological_process;	GO:0005575//cellular_component;	GO:0003674//molecular_function;	-
ENSMUSG00000057596	1980.33	1493.03	2467.63	1.65277	0.724886	5.39804e-18	2.60066e-15	Nodiff	7	104119221	104157056	-	3758	Trim30d	GO:0000209;GO:0000932;GO:0002218;GO:0003713;GO:0004842;GO:0005515;GO:0005654;GO:0005737;GO:0005829;GO:0006914;GO:0008270;GO:0010468;GO:0010508;GO:0016567;GO:0019901;GO:0030674;GO:0031664;GO:0032880;GO:0038187;GO:0042802;GO:0042803;GO:0043123;GO:0043410;GO:0044790;GO:0045087;GO:0045893;GO:0046596;GO:0046597;GO:0046872;GO:0051091;GO:0051092;GO:0061630;GO:0070534;GO:1990462	K10648	EC:2.3.2.27	O	KOG2177;35RX9;3AJ7M;3BZF8;3DF3P;3JBVQ;482EH;498N0;4Q6HQ	tripartite motif-containing 30D [Source:MGI Symbol;Acc:MGI:3035181]	209387	Q3TNW3	GO:0000209//protein polyubiquitination;GO:0002218//activation of innate immune response;GO:0006914//autophagy;GO:0010468//regulation of gene expression;GO:0010508//positive regulation of autophagy;GO:0016567//protein ubiquitination;GO:0031664//regulation of lipopolysaccharide-mediated signaling pathway;GO:0032880//regulation of protein localization;GO:0043123//positive regulation of I-kappaB kina…	GO:0000932//P-body;GO:0005654//nucleoplasm;GO:0005737//cytoplasm;GO:0005829//cytosol;GO:1990462//omegasome;	GO:0003713//transcription coactivator activity;GO:0004842//ubiquitin-protein transferase activity;GO:0005515//protein binding;GO:0008270//zinc ion binding;GO:0019901//protein kinase binding;GO:0030674//protein-macromolecule adaptor activity;GO:0038187//pattern recognition receptor activity;GO:0042802//identical protein binding;GO:0042803//protein homodimerization activity;GO:0046872//metal ion bi…	ko05170(Human immunodeficiency virus 1 infection)
ENSMUSG00000022032	1978.72	2464.71	1492.74	0.605645	-0.723456	5.59245e-18	2.6215e-15	Nodiff	14	65903852	66002275	+	6093	Scara5	GO:0005044;GO:0005515;GO:0005886;GO:0005887;GO:0006811;GO:0006879;GO:0006897;GO:0009897;GO:0009986;GO:0016020;GO:0016021;GO:0030666;GO:0034605;GO:0034755;GO:0055072;GO:0070207;GO:0070287	-	-	O;T;P	2QSM1;35H79;38G5Y;3BHXI;3D0JR;3JCIK;48BKV;48ZPI;4PSSA	scavenger receptor class A, member 5 [Source:MGI Symbol;Acc:MGI:1918395]	71145	Q8K299	GO:0006811//ion transport;GO:0006879//cellular iron ion homeostasis;GO:0006897//endocytosis;GO:0034605//cellular response to heat;GO:0034755//iron ion transmembrane transport;GO:0055072//iron ion homeostasis;GO:0070207//protein homotrimerization;	GO:0005886//plasma membrane;GO:0005887//integral component of plasma membrane;GO:0009897//external side of plasma membrane;GO:0009986//cell surface;GO:0016020//membrane;GO:0016021//integral component of membrane;GO:0030666//endocytic vesicle membrane;	GO:0005044//scavenger receptor activity;GO:0005515//protein binding;GO:0070287//ferritin receptor activity;	-
ENSMUSG00000072905	452.399	295.449	609.348	2.06245	1.04436	8.12862e-18	3.71007e-15	Up Regulation	12	87840842	87844629	+	1766	Eif1ad3	GO:0003723;GO:0003743;GO:0005737;GO:0006412;GO:0006413	K03236	-	J	KOG3403;35IYD;3A1R5;3BG78;3CVCE;3J689;483AA;4958X	eukaryotic translation initiation factor 1A domain containing 3 [Source:MGI Symbol;Acc:MGI:3780185]	100039042	Q3TQZ4	GO:0006412//translation;GO:0006413//translational initiation;	GO:0005737//cytoplasm;	GO:0003723//RNA binding;GO:0003743//translation initiation factor activity;	-
ENSMUSG00000029298	2255.94	1608.17	2903.7	1.8056	0.852476	1.83654e-17	8.16741e-15	Nodiff	5	105225496	105287405	-	5173	Gbp9	GO:0003924;GO:0005525;GO:0009617;GO:0020005;GO:0031410;GO:0042832;GO:0044406;GO:0050830;GO:0071346	K20908	-	S	KOG2037;39TAK;3BGZV;3CZP1;3J22V;484HK;48XYQ	guanylate-binding protein 9 [Source:MGI Symbol;Acc:MGI:3605620]	236573	Q8BTS3	GO:0009617//response to bacterium;GO:0042832//defense response to protozoan;GO:0044406//adhesion of symbiont to host;GO:0050830//defense response to Gram-positive bacterium;GO:0071346//cellular response to interferon-gamma;	GO:0020005//symbiont-containing vacuole membrane;GO:0031410//cytoplasmic vesicle;	GO:0003924//GTPase activity;GO:0005525//GTP binding;	-
ENSMUSG00000024164	10740	7260.84	14219.1	1.95833	0.969627	2.32225e-17	1.00693e-14	Nodiff	17	57510970	57535136	-	5143	C3	GO:0001798;GO:0001934;GO:0001970;GO:0002376;GO:0004866;GO:0005515;GO:0005576;GO:0005615;GO:0005886;GO:0006508;GO:0006629;GO:0006631;GO:0006954;GO:0006955;GO:0006956;GO:0006957;GO:0006958;GO:0007596;GO:0008228;GO:0008289;GO:0009617;GO:0009986;GO:0010575;GO:0010828;GO:0010866;GO:0010884;GO:0010951;GO:0016322;GO:0030449;GO:0030451;GO:0031715;GO:0032991;GO:0035846;GO:0045087;GO:0045745;GO:0045766;GO:…	K03990	-	O;J;T	KOG1366;35GCY;38EBJ;3BBY3;3CYVE;3J5VC;480FU;49297;4PVTY	complement component 3 [Source:MGI Symbol;Acc:MGI:88227]	12266	P01027	GO:0001798//positive regulation of type IIa hypersensitivity;GO:0001934//positive regulation of protein phosphorylation;GO:0001970//positive regulation of activation of membrane attack complex;GO:0002376//immune system process;GO:0006508//proteolysis;GO:0006629//lipid metabolic process;GO:0006631//fatty acid metabolic process;GO:0006954//inflammatory response;GO:0006955//immune response;GO:000695…	GO:0005576//extracellular region;GO:0005615//extracellular space;GO:0005886//plasma membrane;GO:0009986//cell surface;GO:0032991//protein-containing complex;GO:1905370//serine-type endopeptidase complex;	GO:0004866//endopeptidase inhibitor activity;GO:0005515//protein binding;GO:0008289//lipid binding;GO:0031715//C5L2 anaphylatoxin chemotactic receptor binding;	ko05322(Systemic lupus erythematosus);ko05203(Viral carcinogenesis);ko05171(Coronavirus disease - COVID-19);ko05168(Herpes simplex virus 1 infection);ko05167(Kaposi sarcoma-associated herpesvirus infection);ko05152(Tuberculosis);ko05150(Staphylococcus aureus infection);ko05142(Chagas disease);ko05140(Leishmaniasis);ko05134(Legionellosis);ko05133(Pertussis);ko04936(Alcoholic liver disease);ko04613…
ENSMUSG00000037379	648.83	316.989	980.67	3.0937	1.62933	3.96672e-17	1.67802e-14	Up Regulation	5	33355528	33375799	-	2947	Spon2	GO:0001530;GO:0002376;GO:0002448;GO:0003823;GO:0005102;GO:0005515;GO:0005576;GO:0005615;GO:0007155;GO:0008228;GO:0031012;GO:0032496;GO:0032755;GO:0032760;GO:0042742;GO:0043152;GO:0045087;GO:0046872;GO:0050832;GO:0051607;GO:0060907;GO:0071222	K24428	-	S;W	KOG3539;35MRN;38FXI;3BHFJ;3CWWR;3JF6S;4842B;495NH;4Q3ZR	spondin 2, extracellular matrix protein [Source:MGI Symbol;Acc:MGI:1923724]	100689	Q8BMS2	GO:0002376//immune system process;GO:0002448//mast cell mediated immunity;GO:0007155//cell adhesion;GO:0008228//opsonization;GO:0032496//response to lipopolysaccharide;GO:0032755//positive regulation of interleukin-6 production;GO:0032760//positive regulation of tumor necrosis factor production;GO:0042742//defense response to bacterium;GO:0043152//induction of bacterial agglutination;GO:0045087//…	GO:0005576//extracellular region;GO:0005615//extracellular space;GO:0031012//extracellular matrix;	GO:0001530//lipopolysaccharide binding;GO:0003823//antigen binding;GO:0005102//signaling receptor binding;GO:0005515//protein binding;GO:0046872//metal ion binding;	-
ENSMUSG00000070327	11030.9	8379.28	13682.5	1.63289	0.70743	5.82276e-17	2.40452e-14	Nodiff	11	119283926	119378244	+	16888	Rnf213	GO:0004842;GO:0005730;GO:0005829;GO:0016567;GO:0016887;GO:0046872	K22754	EC:2.3.2.27	S;O	2QQ65;35M17;38D3A;3BJKH;3CYD7;3JDED;47ZAJ;4979A;4PWN9	ring finger protein 213 [Source:MGI Symbol;Acc:MGI:1289196]	672511	-	GO:0016567//protein ubiquitination;	GO:0005730//nucleolus;GO:0005829//cytosol;	GO:0004842//ubiquitin-protein transferase activity;GO:0016887//ATP hydrolysis activity;GO:0046872//metal ion binding;	-
ENSMUSG00000092021	315.244	159.598	470.89	2.95047	1.56095	6.98633e-17	2.81793e-14	Up Regulation	5	105470908	105494338	-	2692	Gbp11	-	K20908	-	-	-	guanylate binding protein 11 [Source:MGI Symbol;Acc:MGI:3646307]	634650	Q2TA93	-	-	-	-
ENSMUSG00000079029	761.414	519.152	1003.68	1.9333	0.951065	1.02151e-16	4.02662e-14	Nodiff	12	88237410	88241270	-	1840	Eif1ad7	GO:0003723;GO:0003743;GO:0005737;GO:0006412;GO:0006413	-	-	J	KOG3403;35IYD;3A1R5;3BG78;3CVCE;3J689;483AA;4958X	eukaryotic translation initiation factor 1A domain containing 7 [Source:MGI Symbol;Acc:MGI:3648257]	435337	Q8BX20	GO:0006412//translation;GO:0006413//translational initiation;	GO:0005737//cytoplasm;	GO:0003723//RNA binding;GO:0003743//translation initiation factor activity;	-
ENSMUSG00000030921	3666.41	2869.25	4463.58	1.55566	0.637527	1.73942e-16	6.70411e-14	Nodiff	7	104058232	104114400	-	4111	Trim30a	GO:0000209;GO:0000932;GO:0002218;GO:0003677;GO:0003713;GO:0004842;GO:0005515;GO:0005634;GO:0005654;GO:0005737;GO:0005829;GO:0006914;GO:0008270;GO:0009617;GO:0010468;GO:0010508;GO:0016567;GO:0019901;GO:0030674;GO:0031664;GO:0032715;GO:0032720;GO:0032880;GO:0034122;GO:0038187;GO:0042802;GO:0042803;GO:0043123;GO:0043410;GO:0044790;GO:0045087;GO:0045732;GO:0045893;GO:0046596;GO:0046597;GO:0046598;GO:…	-	-	O	KOG2177;35RX9;3AJ7M;3BZF8;3DF3P;3JBVQ;482EH;498N0;4Q6HQ	tripartite motif-containing 30A [Source:MGI Symbol;Acc:MGI:98178]	20128	P15533	GO:0000209//protein polyubiquitination;GO:0002218//activation of innate immune response;GO:0006914//autophagy;GO:0009617//response to bacterium;GO:0010468//regulation of gene expression;GO:0010508//positive regulation of autophagy;GO:0016567//protein ubiquitination;GO:0031664//regulation of lipopolysaccharide-mediated signaling pathway;GO:0032715//negative regulation of interleukin-6 production;G…	GO:0000932//P-body;GO:0005634//nucleus;GO:0005654//nucleoplasm;GO:0005737//cytoplasm;GO:0005829//cytosol;GO:1990462//omegasome;	GO:0003677//DNA binding;GO:0003713//transcription coactivator activity;GO:0004842//ubiquitin-protein transferase activity;GO:0005515//protein binding;GO:0008270//zinc ion binding;GO:0019901//protein kinase binding;GO:0030674//protein-macromolecule adaptor activity;GO:0038187//pattern recognition receptor activity;GO:0042802//identical protein binding;GO:0042803//protein homodimerization activity;…	-
ENSMUSG00000022836	527.265	325.255	729.274	2.24216	1.16489	1.93682e-16	7.30266e-14	Up Regulation	16	34565580	34822790	+	11263	Mylk	GO:0000166;GO:0001725;GO:0003779;GO:0004672;GO:0004674;GO:0004687;GO:0005515;GO:0005516;GO:0005524;GO:0005737;GO:0005856;GO:0005886;GO:0005911;GO:0006468;GO:0006939;GO:0014820;GO:0015629;GO:0016301;GO:0016310;GO:0016740;GO:0019899;GO:0030027;GO:0030335;GO:0032060;GO:0032154;GO:0035865;GO:0042995;GO:0046872;GO:0051928;GO:0060414;GO:0071277;GO:0071466;GO:0071476;GO:0090303	K00907	EC:2.7.11.18	S;T	KOG0613;35ADG;38BAS;3B9IR;3CRJW;3J1NA;488H9;4900H;4PWWM	myosin, light polypeptide kinase [Source:MGI Symbol;Acc:MGI:894806]	107589	-	GO:0006468//protein phosphorylation;GO:0006939//smooth muscle contraction;GO:0014820//tonic smooth muscle contraction;GO:0016310//phosphorylation;GO:0030335//positive regulation of cell migration;GO:0032060//bleb assembly;GO:0035865//cellular response to potassium ion;GO:0051928//positive regulation of calcium ion transport;GO:0060414//aorta smooth muscle tissue morphogenesis;GO:0071277//cellular…	GO:0001725//stress fiber;GO:0005737//cytoplasm;GO:0005856//cytoskeleton;GO:0005886//plasma membrane;GO:0005911//cell-cell junction;GO:0015629//actin cytoskeleton;GO:0030027//lamellipodium;GO:0032154//cleavage furrow;GO:0042995//cell projection;	GO:0000166//nucleotide binding;GO:0003779//actin binding;GO:0004672//protein kinase activity;GO:0004674//protein serine/threonine kinase activity;GO:0004687//myosin light chain kinase activity;GO:0005515//protein binding;GO:0005516//calmodulin binding;GO:0005524//ATP binding;GO:0016301//kinase activity;GO:0016740//transferase activity;GO:0019899//enzyme binding;GO:0046872//metal ion binding;	ko04971(Gastric acid secretion);ko04921(Oxytocin signaling pathway);ko04810(Regulation of actin cytoskeleton);ko04611(Platelet activation);ko04510(Focal adhesion);ko04371(Apelin signaling pathway);ko04270(Vascular smooth muscle contraction);ko04022(cGMP-PKG signaling pathway);ko04020(Calcium signaling pathway)
ENSMUSG00000028364	3634.98	1745.26	5524.69	3.16553	1.66245	2.14622e-16	7.84773e-14	Up Regulation	4	63878022	63965252	-	7772	Tnc	GO:0001558;GO:0001968;GO:0002009;GO:0005201;GO:0005515;GO:0005576;GO:0005604;GO:0005614;GO:0005615;GO:0007155;GO:0007162;GO:0007528;GO:0008284;GO:0009611;GO:0010628;GO:0014012;GO:0030155;GO:0030334;GO:0031012;GO:0031175;GO:0042127;GO:0045545;GO:0050727;GO:0060447;GO:0060739;GO:0060740;GO:0062023;GO:0090733;GO:0098966	K06252	-	T;M;D;L	KOG1225;KOG2579;35KJG;38D9J;3BAIS;3D2IC;3JACA;485AW;48WJ6;4Q1EU	tenascin C [Source:MGI Symbol;Acc:MGI:101922]	21923	Q80YX1;Q148T5;Q8C9Z1	GO:0001558//regulation of cell growth;GO:0002009//morphogenesis of an epithelium;GO:0007155//cell adhesion;GO:0007162//negative regulation of cell adhesion;GO:0007528//neuromuscular junction development;GO:0008284//positive regulation of cell population proliferation;GO:0009611//response to wounding;GO:0010628//positive regulation of gene expression;GO:0014012//peripheral nervous system axon rege…	GO:0005576//extracellular region;GO:0005604//basement membrane;GO:0005614//interstitial matrix;GO:0005615//extracellular space;GO:0031012//extracellular matrix;GO:0062023//collagen-containing extracellular matrix;GO:0090733//tenascin complex;GO:0098966//perisynaptic extracellular matrix;	GO:0001968//fibronectin binding;GO:0005201//extracellular matrix structural constituent;GO:0005515//protein binding;GO:0045545//syndecan binding;	ko05206(MicroRNAs in cancer);ko05165(Human papillomavirus infection);ko04512(ECM-receptor interaction);ko04510(Focal adhesion);ko04151(PI3K-Akt signaling pathway)
ENSMUSG00000038375	1624.79	1235.42	2014.16	1.63035	0.705182	2.17188e-16	7.84773e-14	Nodiff	2	155222979	155231770	+	5257	Trp53inp2	GO:0000045;GO:0001649;GO:0001894;GO:0005634;GO:0005737;GO:0005776;GO:0005829;GO:0006511;GO:0006914;GO:0008104;GO:0010508;GO:0016236;GO:0016605;GO:0031410;GO:0043130;GO:0045893;GO:1903828	K21247	-	S;K	2RZHB;35EUY;39TU3;3BJZP;3CVWN;3J4YR;485TU;496U4;4PSJU	transformation related protein 53 inducible nuclear protein 2 [Source:MGI Symbol;Acc:MGI:1915978]	68728	Q8CFU8	GO:0000045//autophagosome assembly;GO:0001649//osteoblast differentiation;GO:0001894//tissue homeostasis;GO:0006511//ubiquitin-dependent protein catabolic process;GO:0006914//autophagy;GO:0008104//protein localization;GO:0010508//positive regulation of autophagy;GO:0016236//macroautophagy;GO:0045893//positive regulation of transcription, DNA-templated;GO:1903828//negative regulation of protein lo…	GO:0005634//nucleus;GO:0005737//cytoplasm;GO:0005776//autophagosome;GO:0005829//cytosol;GO:0016605//PML body;GO:0031410//cytoplasmic vesicle;	GO:0043130//ubiquitin binding;	ko04140(Autophagy - animal)
ENSMUSG00000026360	3553.53	2314.34	4792.71	2.07088	1.05024	2.3998e-16	8.4943e-14	Up Regulation	1	143875076	143879899	-	3627	Rgs2	GO:0001965;GO:0001975;GO:0005096;GO:0005515;GO:0005634;GO:0005730;GO:0005737;GO:0005829;GO:0005886;GO:0006417;GO:0007049;GO:0007186;GO:0007283;GO:0007420;GO:0008277;GO:0009898;GO:0009968;GO:0010519;GO:0010614;GO:0010855;GO:0010976;GO:0016020;GO:0017148;GO:0030728;GO:0031279;GO:0043005;GO:0043407;GO:0045471;GO:0045744;GO:0048487;GO:0050790;GO:0050873;GO:0055119;GO:0060087;GO:0060135;GO:0060452;GO:…	K18154	-	S;T	KOG3589;35K44;39S14;3BHAI;3CY18;3J4WK;486AZ;497MC;4PU1A	regulator of G-protein signaling 2 [Source:MGI Symbol;Acc:MGI:1098271]	19735	O08849	GO:0001975//response to amphetamine;GO:0006417//regulation of translation;GO:0007049//cell cycle;GO:0007186//G protein-coupled receptor signaling pathway;GO:0007283//spermatogenesis;GO:0007420//brain development;GO:0008277//regulation of G protein-coupled receptor signaling pathway;GO:0009968//negative regulation of signal transduction;GO:0010519//negative regulation of phospholipase activity;GO:…	GO:0005634//nucleus;GO:0005730//nucleolus;GO:0005737//cytoplasm;GO:0005829//cytosol;GO:0005886//plasma membrane;GO:0009898//cytoplasmic side of plasma membrane;GO:0016020//membrane;GO:0043005//neuron projection;	GO:0001965//G-protein alpha-subunit binding;GO:0005096//GTPase activator activity;GO:0005515//protein binding;GO:0010855//adenylate cyclase inhibitor activity;GO:0048487//beta-tubulin binding;	ko04921(Oxytocin signaling pathway);ko04740(Olfactory transduction);ko04022(cGMP-PKG signaling pathway)
ENSMUSG00000020108	1798.22	1160.52	2435.93	2.099	1.0697	3.26158e-16	1.13138e-13	Up Regulation	10	59785491	59787656	-	1755	Ddit4	GO:0001666;GO:0001764;GO:0005737;GO:0005739;GO:0005829;GO:0006915;GO:0007420;GO:0009968;GO:0010801;GO:0030182;GO:0032006;GO:0032007;GO:0032984;GO:0033137;GO:0042771;GO:0045820;GO:0048011;GO:0051607;GO:0071549;GO:0071889;GO:0072593;GO:1901216;GO:1902532	K08270	-	S;T	2RB72;35F48;38I2D;3BH0S;3CWI3;3J3YM;482ZJ;48WZ8;4PXS5	DNA-damage-inducible transcript 4 [Source:MGI Symbol;Acc:MGI:1921997]	74747	Q9D3F7;B7ZNP9	GO:0001666//response to hypoxia;GO:0001764//neuron migration;GO:0006915//apoptotic process;GO:0007420//brain development;GO:0009968//negative regulation of signal transduction;GO:0010801//negative regulation of peptidyl-threonine phosphorylation;GO:0030182//neuron differentiation;GO:0032006//regulation of TOR signaling;GO:0032007//negative regulation of TOR signaling;GO:0032984//protein-containin…	GO:0005737//cytoplasm;GO:0005739//mitochondrion;GO:0005829//cytosol;	GO:0071889//14-3-3 protein binding;	ko05206(MicroRNAs in cancer);ko04151(PI3K-Akt signaling pathway);ko04150(mTOR signaling pathway);ko04140(Autophagy - animal)
ENSMUSG00000017830	313.175	177.861	448.489	2.52158	1.33433	3.70266e-16	1.2592e-13	Up Regulation	11	100585710	100595097	-	3272	Dhx58	GO:0000166;GO:0002376;GO:0003677;GO:0003723;GO:0003724;GO:0003725;GO:0003727;GO:0004386;GO:0005524;GO:0005737;GO:0008270;GO:0009615;GO:0009617;GO:0016787;GO:0016887;GO:0032480;GO:0032481;GO:0032728;GO:0039528;GO:0039534;GO:0039536;GO:0045087;GO:0045088;GO:0045824;GO:0046872;GO:0051607;GO:1900245;GO:1900246	K12649	EC:3.6.4.13	A;L	KOG0354;35KNE;390WH;3BECR;3D1X4;3J3AJ;48BJP;48VMY;4PXCR	DEXH (Asp-Glu-X-His) box polypeptide 58 [Source:MGI Symbol;Acc:MGI:1931560]	80861	Q99J87	GO:0002376//immune system process;GO:0009615//response to virus;GO:0009617//response to bacterium;GO:0032480//negative regulation of type I interferon production;GO:0032481//positive regulation of type I interferon production;GO:0032728//positive regulation of interferon-beta production;GO:0039528//cytoplasmic pattern recognition receptor signaling pathway in response to virus;GO:0039534//negativ…	GO:0005737//cytoplasm;	GO:0000166//nucleotide binding;GO:0003677//DNA binding;GO:0003723//RNA binding;GO:0003724//RNA helicase activity;GO:0003725//double-stranded RNA binding;GO:0003727//single-stranded RNA binding;GO:0004386//helicase activity;GO:0005524//ATP binding;GO:0008270//zinc ion binding;GO:0016787//hydrolase activity;GO:0016887//ATP hydrolysis activity;GO:0046872//metal ion binding;	ko04622(RIG-I-like receptor signaling pathway)
ENSMUSG00000027962	1688.6	1106.98	2270.22	2.05083	1.03621	4.25176e-16	1.41812e-13	Up Regulation	3	115903598	115923337	-	8870	Vcam1	GO:0001666;GO:0002102;GO:0002526;GO:0002544;GO:0005178;GO:0005615;GO:0005769;GO:0005783;GO:0005794;GO:0005886;GO:0005887;GO:0005902;GO:0007155;GO:0007157;GO:0007159;GO:0007160;GO:0007507;GO:0007568;GO:0007584;GO:0008131;GO:0009308;GO:0009897;GO:0009986;GO:0010043;GO:0010212;GO:0016020;GO:0016021;GO:0016324;GO:0022614;GO:0030175;GO:0031225;GO:0032496;GO:0034113;GO:0035094;GO:0035584;GO:0035924;GO:…	K06527	-	S;T	2QSKQ;35KWB;38GIY;3BCM2;3CTUI;3JBZD;4855M;48XEK;4Q1V7	vascular cell adhesion molecule 1 [Source:MGI Symbol;Acc:MGI:98926]	22329	Q3UPN1	GO:0001666//response to hypoxia;GO:0002526//acute inflammatory response;GO:0002544//chronic inflammatory response;GO:0007155//cell adhesion;GO:0007157//heterophilic cell-cell adhesion via plasma membrane cell adhesion molecules;GO:0007159//leukocyte cell-cell adhesion;GO:0007160//cell-matrix adhesion;GO:0007507//heart development;GO:0007568//aging;GO:0007584//response to nutrient;GO:0009308//amin…	GO:0002102//podosome;GO:0005615//extracellular space;GO:0005769//early endosome;GO:0005783//endoplasmic reticulum;GO:0005794//Golgi apparatus;GO:0005886//plasma membrane;GO:0005887//integral component of plasma membrane;GO:0005902//microvillus;GO:0009897//external side of plasma membrane;GO:0009986//cell surface;GO:0016020//membrane;GO:0016021//integral component of membrane;GO:0016324//apical pl…	GO:0005178//integrin binding;GO:0008131//primary amine oxidase activity;GO:0050839//cell adhesion molecule binding;	ko05418(Fluid shear stress and atherosclerosis);ko05417(Lipid and atherosclerosis);ko05144(Malaria);ko05143(African trypanosomiasis);ko04933(AGE-RAGE signaling pathway in diabetic complications);ko04670(Leukocyte transendothelial migration);ko04668(TNF signaling pathway);ko04514(Cell adhesion molecules);ko04064(NF-kappa B signaling pathway)
ENSMUSG00000052974	52.0482	13.422	90.6744	6.75565	2.7561	4.84757e-16	1.58635e-13	Up Regulation	7	26819334	26833085	+	2025	Cyp2f2	GO:0004497;GO:0005506;GO:0005737;GO:0005783;GO:0005789;GO:0006082;GO:0006805;GO:0008392;GO:0008395;GO:0009636;GO:0016020;GO:0016491;GO:0016705;GO:0016712;GO:0018979;GO:0019373;GO:0019825;GO:0020037;GO:0043231;GO:0046872;GO:1901170;GO:1901360	K07416	EC:1.14.14.1	Q	KOG0156;35JWB;38BSU;3BC78;3CRSA;3J3JY;482KT;48WKH;4PYEJ	cytochrome P450, family 2, subfamily f, polypeptide 2 [Source:MGI Symbol;Acc:MGI:88608]	13107	P33267	GO:0006082//organic acid metabolic process;GO:0006805//xenobiotic metabolic process;GO:0009636//response to toxic substance;GO:0018979//trichloroethylene metabolic process;GO:0019373//epoxygenase P450 pathway;GO:1901170//naphthalene catabolic process;GO:1901360//organic cyclic compound metabolic process;	GO:0005737//cytoplasm;GO:0005783//endoplasmic reticulum;GO:0005789//endoplasmic reticulum membrane;GO:0016020//membrane;GO:0043231//intracellular membrane-bounded organelle;	GO:0004497//monooxygenase activity;GO:0005506//iron ion binding;GO:0008392//arachidonic acid epoxygenase activity;GO:0008395//steroid hydroxylase activity;GO:0016491//oxidoreductase activity;GO:0016705//oxidoreductase activity, acting on paired donors, with incorporation or reduction of molecular oxygen;GO:0016712//oxidoreductase activity, acting on paired donors, with incorporation or reduction …	ko05208(Chemical carcinogenesis - reactive oxygen species);ko00980(Metabolism of xenobiotics by cytochrome P450)
ENSMUSG00000032596	278.644	169.447	387.84	2.28886	1.19463	5.5348e-16	1.7777e-13	Up Regulation	9	107852704	107861259	+	6692	Uba7	GO:0000166;GO:0004839;GO:0004842;GO:0005524;GO:0005634;GO:0005737;GO:0006974;GO:0008641;GO:0016567;GO:0016874;GO:0019782;GO:0019941;GO:0032020;GO:0032446;GO:0036211	K10698	EC:6.2.1.45	H;O	KOG2012;35CHZ;39UF2;3BB0U;3CZGI;3JN7N;47Z1J;497JN;4Q2PT	ubiquitin-like modifier activating enzyme 7 [Source:MGI Symbol;Acc:MGI:1349462]	74153	Q9DBK7	GO:0006974//cellular response to DNA damage stimulus;GO:0016567//protein ubiquitination;GO:0019941//modification-dependent protein catabolic process;GO:0032020//ISG15-protein conjugation;GO:0032446//protein modification by small protein conjugation;GO:0036211//protein modification process;	GO:0005634//nucleus;GO:0005737//cytoplasm;	GO:0000166//nucleotide binding;GO:0004839//ubiquitin activating enzyme activity;GO:0004842//ubiquitin-protein transferase activity;GO:0005524//ATP binding;GO:0008641//ubiquitin-like modifier activating enzyme activity;GO:0016874//ligase activity;GO:0019782//ISG15 activating enzyme activity;	ko05022(Pathways of neurodegeneration - multiple diseases);ko05012(Parkinson disease);ko04120(Ubiquitin mediated proteolysis)
ENSMUSG00000045817	6173.36	4918.27	7428.45	1.51038	0.594909	5.79794e-16	1.80668e-13	Nodiff	17	84491359	84495375	-	3530	Zfp36l2	GO:0000165;GO:0000288;GO:0003723;GO:0003729;GO:0005634;GO:0005737;GO:0006402;GO:0006417;GO:0009611;GO:0010629;GO:0030097;GO:0033077;GO:0035019;GO:0035925;GO:0043488;GO:0044344;GO:0045577;GO:0045599;GO:0046872;GO:0048103;GO:0060216;GO:0061014;GO:0061158;GO:0070371;GO:0071356;GO:0071364;GO:0071385;GO:0071560;GO:0097011;GO:1900153;GO:1901991;GO:1990904;GO:2000737	K18753	-	S;K	KOG1677;3599A;39S1Q;3BBC9;3D39A;3J2F7;48334;48VGA;4Q1PH	zinc finger protein 36, C3H type-like 2 [Source:MGI Symbol;Acc:MGI:107945]	12193	P23949	GO:0000165//MAPK cascade;GO:0000288//nuclear-transcribed mRNA catabolic process, deadenylation-dependent decay;GO:0006402//mRNA catabolic process;GO:0006417//regulation of translation;GO:0009611//response to wounding;GO:0010629//negative regulation of gene expression;GO:0030097//hemopoiesis;GO:0033077//T cell differentiation in thymus;GO:0035019//somatic stem cell population maintenance;GO:004348…	GO:0005634//nucleus;GO:0005737//cytoplasm;GO:1990904//ribonucleoprotein complex;	GO:0003723//RNA binding;GO:0003729//mRNA binding;GO:0035925//mRNA 3'-UTR AU-rich region binding;GO:0046872//metal ion binding;	ko04218(Cellular senescence)
ENSMUSG00000026185	10858.8	4460.96	17256.7	3.86839	1.95173	5.83336e-16	1.80668e-13	Up Regulation	1	72897091	72914043	-	6006	Igfbp5	GO:0001558;GO:0001649;GO:0001968;GO:0005520;GO:0005576;GO:0005615;GO:0007565;GO:0007568;GO:0014070;GO:0014912;GO:0016942;GO:0017148;GO:0019838;GO:0030336;GO:0031069;GO:0031994;GO:0031995;GO:0035556;GO:0040008;GO:0042567;GO:0042593;GO:0043567;GO:0043568;GO:0043569;GO:0044342;GO:0045668;GO:0045926;GO:0048009;GO:0048286;GO:0048662;GO:0051146;GO:0051897;GO:0060056;GO:0060416;GO:0071320;GO:0071407;GO:…	K23577	-	S;T	2QUPK;358VH;38I29;3BECU;3CUKD;3J7C3;480T6;48UUF;4PV2U	insulin-like growth factor binding protein 5 [Source:MGI Symbol;Acc:MGI:96440]	16011	Q07079;Q3UQV0	GO:0001558//regulation of cell growth;GO:0001649//osteoblast differentiation;GO:0007565//female pregnancy;GO:0007568//aging;GO:0014070//response to organic cyclic compound;GO:0014912//negative regulation of smooth muscle cell migration;GO:0017148//negative regulation of translation;GO:0030336//negative regulation of cell migration;GO:0031069//hair follicle morphogenesis;GO:0035556//intracellular …	GO:0005576//extracellular region;GO:0005615//extracellular space;GO:0016942//insulin-like growth factor binding protein complex;GO:0042567//insulin-like growth factor ternary complex;	GO:0001968//fibronectin binding;GO:0005520//insulin-like growth factor binding;GO:0019838//growth factor binding;GO:0031994//insulin-like growth factor I binding;GO:0031995//insulin-like growth factor II binding;	-
ENSMUSG00000073530	938.052	1292.61	583.498	0.451412	-1.14748	6.13583e-16	1.86701e-13	Down Regulation	1	158539297	158808060	-	10294	Pappa2	GO:0004222;GO:0005515;GO:0005615;GO:0005829;GO:0006508;GO:0007166;GO:0008237;GO:0008270;GO:0009651;GO:0016324;GO:0060349	K08647	EC:3.4.24.-	O;W	2SCUW;35FVE;39P1A;3CQJT;3E6SS;3J805;48SDT;49NWX;4Q4T3	pappalysin 2 [Source:MGI Symbol;Acc:MGI:3051647]	23850	Q8BJG6;E9PZ87;Q505G3	GO:0006508//proteolysis;GO:0007166//cell surface receptor signaling pathway;GO:0009651//response to salt stress;GO:0060349//bone morphogenesis;	GO:0005615//extracellular space;GO:0005829//cytosol;GO:0016324//apical plasma membrane;	GO:0004222//metalloendopeptidase activity;GO:0005515//protein binding;GO:0008237//metallopeptidase activity;GO:0008270//zinc ion binding;	-
ENSMUSG00000016024	1820.46	1228.42	2412.49	1.96391	0.973725	9.67112e-16	2.892e-13	Nodiff	2	158148413	158174772	+	4831	Lbp	GO:0001530;GO:0002232;GO:0002281;GO:0002376;GO:0005102;GO:0005576;GO:0005615;GO:0006869;GO:0006953;GO:0008228;GO:0008289;GO:0009986;GO:0015920;GO:0016020;GO:0030593;GO:0031663;GO:0032490;GO:0032496;GO:0032720;GO:0032722;GO:0032755;GO:0032757;GO:0032760;GO:0033036;GO:0034145;GO:0042742;GO:0043032;GO:0045087;GO:0045919;GO:0050829;GO:0050830;GO:0060100;GO:0060265;GO:0070891;GO:0071222;GO:0071223;GO:…	K05399	-	L;V	KOG4160;35AI3;38WKA;3BGZ4;3D0RZ;3J2KJ;484BY;48Z42;4Q0SF	lipopolysaccharide binding protein [Source:MGI Symbol;Acc:MGI:1098776]	16803	Q61805	GO:0002232//leukocyte chemotaxis involved in inflammatory response;GO:0002281//macrophage activation involved in immune response;GO:0002376//immune system process;GO:0006869//lipid transport;GO:0006953//acute-phase response;GO:0008228//opsonization;GO:0015920//lipopolysaccharide transport;GO:0030593//neutrophil chemotaxis;GO:0031663//lipopolysaccharide-mediated signaling pathway;GO:0032490//detec…	GO:0005576//extracellular region;GO:0005615//extracellular space;GO:0009986//cell surface;GO:0016020//membrane;	GO:0001530//lipopolysaccharide binding;GO:0005102//signaling receptor binding;GO:0008289//lipid binding;GO:0070891//lipoteichoic acid binding;GO:0071723//lipopeptide binding;	ko05417(Lipid and atherosclerosis);ko05152(Tuberculosis);ko04936(Alcoholic liver disease);ko04620(Toll-like receptor signaling pathway);ko04064(NF-kappa B signaling pathway)
ENSMUSG00000027580	1543.92	1170.51	1917.33	1.63802	0.711954	1.00821e-15	2.96381e-13	Nodiff	2	180869408	180883820	-	11529	Helz2	GO:0000166;GO:0000184;GO:0003677;GO:0003723;GO:0003724;GO:0004386;GO:0004540;GO:0005524;GO:0005634;GO:0005654;GO:0005737;GO:0016787;GO:0030374;GO:0045893;GO:0045944;GO:0046872;GO:0090501	K25165	EC:3.6.4.-	K;L	KOG1804;KOG2102;35PA3;38E5C;3B9CU;3CXWN;3J5CJ;48C38;48ZRY;4PXY2	helicase with zinc finger 2, transcriptional coactivator [Source:MGI Symbol;Acc:MGI:2385169]	229003	E9QAM5;Q3TZD5	GO:0000184//nuclear-transcribed mRNA catabolic process, nonsense-mediated decay;GO:0045893//positive regulation of transcription, DNA-templated;GO:0045944//positive regulation of transcription by RNA polymerase II;GO:0090501//RNA phosphodiester bond hydrolysis;	GO:0005634//nucleus;GO:0005654//nucleoplasm;GO:0005737//cytoplasm;	GO:0000166//nucleotide binding;GO:0003677//DNA binding;GO:0003723//RNA binding;GO:0003724//RNA helicase activity;GO:0004386//helicase activity;GO:0004540//ribonuclease activity;GO:0005524//ATP binding;GO:0016787//hydrolase activity;GO:0030374//nuclear receptor coactivator activity;GO:0046872//metal ion binding;	-
ENSMUSG00000060002	2126.99	1651.24	2602.73	1.57623	0.656478	1.30882e-15	3.78336e-13	Nodiff	10	88288607	88339935	-	8324	Chpt1	GO:0000139;GO:0004142;GO:0005789;GO:0005794;GO:0006629;GO:0006656;GO:0006657;GO:0006663;GO:0008654;GO:0009089;GO:0009229;GO:0016020;GO:0016021;GO:0016740;GO:0016780;GO:0044209;GO:0046872	K00994	EC:2.7.8.2	I	KOG2877;35PBG;38ERC;3BB45;3CRU3;3JG4S;47ZV5;49650;4PU4U	choline phosphotransferase 1 [Source:MGI Symbol;Acc:MGI:2384841]	212862	Q8C025	GO:0006629//lipid metabolic process;GO:0006656//phosphatidylcholine biosynthetic process;GO:0006657//CDP-choline pathway;GO:0006663//platelet activating factor biosynthetic process;GO:0008654//phospholipid biosynthetic process;GO:0009089//lysine biosynthetic process via diaminopimelate;GO:0009229//thiamine diphosphate biosynthetic process;GO:0044209//AMP salvage;	GO:0000139//Golgi membrane;GO:0005789//endoplasmic reticulum membrane;GO:0005794//Golgi apparatus;GO:0016020//membrane;GO:0016021//integral component of membrane;	GO:0004142//diacylglycerol cholinephosphotransferase activity;GO:0016740//transferase activity;GO:0016780//phosphotransferase activity, for other substituted phosphate groups;GO:0046872//metal ion binding;	ko05231(Choline metabolism in cancer);ko00565(Ether lipid metabolism);ko00564(Glycerophospholipid metabolism);ko00440(Phosphonate and phosphinate metabolism)
ENSMUSG00000034613	159.409	84.5103	234.307	2.77253	1.4712	1.62833e-15	4.6298e-13	Up Regulation	10	122514667	122781700	+	10226	Ppm1h	GO:0004721;GO:0004722;GO:0005634;GO:0005654;GO:0005737;GO:0006470;GO:0016787;GO:0017018;GO:0042802;GO:0045202;GO:0098978	K17503	EC:3.1.3.16	S;T	KOG1323;35A5P;38D9G;3B9WG;3CR9W;3J3A2;481CF;48YYC;4Q0XJ	protein phosphatase 1H (PP2C domain containing) [Source:MGI Symbol;Acc:MGI:2442087]	319468	Q3UYC0	GO:0006470//protein dephosphorylation;	GO:0005634//nucleus;GO:0005654//nucleoplasm;GO:0005737//cytoplasm;GO:0045202//synapse;GO:0098978//glutamatergic synapse;	GO:0004721//phosphoprotein phosphatase activity;GO:0004722//protein serine/threonine phosphatase activity;GO:0016787//hydrolase activity;GO:0017018//myosin phosphatase activity;GO:0042802//identical protein binding;	-
ENSMUSG00000035493	1546.79	892.132	2201.45	2.46762	1.30312	2.45017e-15	6.85415e-13	Up Regulation	13	56757336	56787375	+	3771	Tgfbi	GO:0001525;GO:0002062;GO:0005178;GO:0005201;GO:0005515;GO:0005518;GO:0005576;GO:0005604;GO:0005615;GO:0005802;GO:0007155;GO:0008283;GO:0030198;GO:0031012;GO:0042802;GO:0050839;GO:0050840;GO:0051179;GO:0062023	K19519	-	M;W	KOG1437;35HJA;39MP0;3BB62;3D1UP;3J7UR;480I0;48VXW;4Q7C2	transforming growth factor, beta induced [Source:MGI Symbol;Acc:MGI:99959]	21810	P82198;A1L353	GO:0001525//angiogenesis;GO:0002062//chondrocyte differentiation;GO:0007155//cell adhesion;GO:0008283//cell population proliferation;GO:0030198//extracellular matrix organization;GO:0051179//localization;	GO:0005576//extracellular region;GO:0005604//basement membrane;GO:0005615//extracellular space;GO:0005802//trans-Golgi network;GO:0031012//extracellular matrix;GO:0062023//collagen-containing extracellular matrix;	GO:0005178//integrin binding;GO:0005201//extracellular matrix structural constituent;GO:0005515//protein binding;GO:0005518//collagen binding;GO:0042802//identical protein binding;GO:0050839//cell adhesion molecule binding;GO:0050840//extracellular matrix binding;	-
ENSMUSG00000025967	4582.83	5510.21	3655.45	0.663395	-0.59206	2.56747e-15	7.0683e-13	Nodiff	1	63215984	63219645	+	2532	Eef1b2	GO:0003746;GO:0005085;GO:0005515;GO:0005737;GO:0005783;GO:0005829;GO:0005853;GO:0006412;GO:0006414;GO:0016020;GO:0016021;GO:0045471;GO:0050790	K03232	-	J;K	KOG1668;35J7W;38BNW;3BGBS;3CXWZ;3J5RS;480S8;48XBK;4PYWR	eukaryotic translation elongation factor 1 beta 2 [Source:MGI Symbol;Acc:MGI:1929520]	55949	O70251	GO:0006412//translation;GO:0006414//translational elongation;GO:0045471//response to ethanol;GO:0050790//regulation of catalytic activity;	GO:0005737//cytoplasm;GO:0005783//endoplasmic reticulum;GO:0005829//cytosol;GO:0005853//eukaryotic translation elongation factor 1 complex;GO:0016020//membrane;GO:0016021//integral component of membrane;	GO:0003746//translation elongation factor activity;GO:0005085//guanyl-nucleotide exchange factor activity;GO:0005515//protein binding;	-
ENSMUSG00000008206	385.769	254.892	516.647	2.02693	1.01929	2.73874e-15	7.42199e-13	Up Regulation	8	4543026	4581680	+	12264	Cers4	GO:0003677;GO:0005634;GO:0005783;GO:0005789;GO:0006629;GO:0006665;GO:0009255;GO:0016020;GO:0016021;GO:0016410;GO:0016740;GO:0030148;GO:0046513;GO:0050291	K24621	EC:2.3.1.297	U	KOG1607;35DCJ;38BD0;3B98K;3CRT6;3JBJX;4844T;48X03;4PYI0	ceramide synthase 4 [Source:MGI Symbol;Acc:MGI:1914510]	67260	Q9D6J1	GO:0006629//lipid metabolic process;GO:0006665//sphingolipid metabolic process;GO:0009255//Entner-Doudoroff pathway through 6-phosphogluconate;GO:0030148//sphingolipid biosynthetic process;GO:0046513//ceramide biosynthetic process;	GO:0005634//nucleus;GO:0005783//endoplasmic reticulum;GO:0005789//endoplasmic reticulum membrane;GO:0016020//membrane;GO:0016021//integral component of membrane;	GO:0003677//DNA binding;GO:0016410//N-acyltransferase activity;GO:0016740//transferase activity;GO:0050291//sphingosine N-acyltransferase activity;	ko04071(Sphingolipid signaling pathway);ko00600(Sphingolipid metabolism)
ENSMUSG00000090215	318.863	204.864	432.863	2.11293	1.07924	5.7914e-15	1.54532e-12	Up Regulation	7	103978678	103986116	+	1850	Trim34b	GO:0000209;GO:0005515;GO:0005654;GO:0005737;GO:0005829;GO:0008270;GO:0010468;GO:0010508;GO:0016567;GO:0019901;GO:0032880;GO:0042802;GO:0042803;GO:0043123;GO:0045087;GO:0046596;GO:0046872;GO:0051092;GO:0061630	K11999	-	O	KOG2177;35RDY;39X0X;3BKQM;3CY2Y;3JEKB;48H9Q;499KU;4Q9IG	tripartite motif-containing 34B [Source:MGI Symbol;Acc:MGI:4821264]	434218	K7N6K2	GO:0000209//protein polyubiquitination;GO:0010468//regulation of gene expression;GO:0010508//positive regulation of autophagy;GO:0016567//protein ubiquitination;GO:0032880//regulation of protein localization;GO:0043123//positive regulation of I-kappaB kinase/NF-kappaB signaling;GO:0045087//innate immune response;GO:0046596//regulation of viral entry into host cell;GO:0051092//positive regulation …	GO:0005654//nucleoplasm;GO:0005737//cytoplasm;GO:0005829//cytosol;	GO:0005515//protein binding;GO:0008270//zinc ion binding;GO:0019901//protein kinase binding;GO:0042802//identical protein binding;GO:0042803//protein homodimerization activity;GO:0046872//metal ion binding;GO:0061630//ubiquitin protein ligase activity;	-
ENSMUSG00000063268	1484.42	1137.41	1831.44	1.61019	0.687234	5.88552e-15	1.54664e-12	Nodiff	15	76115374	76127641	-	4275	Parp10	GO:0003714;GO:0003950;GO:0005634;GO:0005730;GO:0005737;GO:0005794;GO:0005829;GO:0006281;GO:0006325;GO:0006471;GO:0006974;GO:0010629;GO:0016740;GO:0016757;GO:0016779;GO:0019985;GO:0032088;GO:0045071;GO:0045892;GO:0048147;GO:0070212;GO:0070213;GO:0070530;GO:0140289;GO:0140297;GO:0140804;GO:1900045;GO:1990404	K15261	EC:2.4.2.30	F;E	2R572;35FU9;38DEJ;3BCRS;3CZPH;3J1TZ;48BFQ;491DA;4PU6C	poly (ADP-ribose) polymerase family, member 10 [Source:MGI Symbol;Acc:MGI:3712326]	671535	Q8CIE4	GO:0006281//DNA repair;GO:0006325//chromatin organization;GO:0006471//protein ADP-ribosylation;GO:0006974//cellular response to DNA damage stimulus;GO:0010629//negative regulation of gene expression;GO:0019985//translesion synthesis;GO:0032088//negative regulation of NF-kappaB transcription factor activity;GO:0045071//negative regulation of viral genome replication;GO:0045892//negative regulation…	GO:0005634//nucleus;GO:0005730//nucleolus;GO:0005737//cytoplasm;GO:0005794//Golgi apparatus;GO:0005829//cytosol;	GO:0003714//transcription corepressor activity;GO:0003950//NAD+ ADP-ribosyltransferase activity;GO:0016740//transferase activity;GO:0016757//glycosyltransferase activity;GO:0016779//nucleotidyltransferase activity;GO:0070530//K63-linked polyubiquitin modification-dependent protein binding;GO:0140297//DNA-binding transcription factor binding;GO:1990404//protein ADP-ribosylase activity;	-
ENSMUSG00000022906	836.238	614.128	1058.35	1.72333	0.785202	7.73204e-15	2.00156e-12	Nodiff	16	35758840	35792975	+	4872	Parp9	GO:0000077;GO:0000122;GO:0002230;GO:0002376;GO:0003714;GO:0003950;GO:0004857;GO:0005634;GO:0005654;GO:0005737;GO:0005739;GO:0005829;GO:0006281;GO:0006302;GO:0006471;GO:0006974;GO:0010608;GO:0010629;GO:0016740;GO:0016757;GO:0016779;GO:0019899;GO:0032991;GO:0035563;GO:0042393;GO:0042531;GO:0043086;GO:0044389;GO:0045087;GO:0045893;GO:0051607;GO:0060330;GO:0060335;GO:0070212;GO:0072570;GO:0090734;GO:…	K15260	EC:2.4.2.30	T;K;L;B	KOG2633;35K41;38E9M;3BDC2;3CSGH;3JE0V;4852C;494W5;4Q11R	poly (ADP-ribose) polymerase family, member 9 [Source:MGI Symbol;Acc:MGI:1933117]	80285	Q8CAS9	GO:0000077//DNA damage checkpoint signaling;GO:0000122//negative regulation of transcription by RNA polymerase II;GO:0002230//positive regulation of defense response to virus by host;GO:0002376//immune system process;GO:0006281//DNA repair;GO:0006302//double-strand break repair;GO:0006471//protein ADP-ribosylation;GO:0006974//cellular response to DNA damage stimulus;GO:0010608//posttranscriptiona…	GO:0005634//nucleus;GO:0005654//nucleoplasm;GO:0005737//cytoplasm;GO:0005739//mitochondrion;GO:0005829//cytosol;GO:0032991//protein-containing complex;GO:0090734//site of DNA damage;	GO:0003714//transcription corepressor activity;GO:0003950//NAD+ ADP-ribosyltransferase activity;GO:0004857//enzyme inhibitor activity;GO:0016740//transferase activity;GO:0016757//glycosyltransferase activity;GO:0016779//nucleotidyltransferase activity;GO:0019899//enzyme binding;GO:0042393//histone binding;GO:0044389//ubiquitin-like protein ligase binding;GO:0072570//ADP-D-ribose binding;GO:009767…	-
ENSMUSG00000066877	905.449	658.71	1152.19	1.74916	0.806659	8.11687e-15	2.05882e-12	Nodiff	1	43483739	43609675	+	4455	Nck2	GO:0001771;GO:0001784;GO:0003779;GO:0005515;GO:0005737;GO:0005783;GO:0005829;GO:0006417;GO:0007015;GO:0007165;GO:0012506;GO:0014069;GO:0016477;GO:0030032;GO:0030838;GO:0030971;GO:0033137;GO:0035591;GO:0036493;GO:0042102;GO:0044877;GO:0045202;GO:0045944;GO:0048013;GO:0051016;GO:0051017;GO:0060996;GO:0097110;GO:1902237;GO:1903898;GO:1903912;GO:1990441	K19862	-	T;U	KOG4226;35F8S;39157;3BBJM;3CYIK;3J3AZ;481PD;48XSD;4Q3F4	non-catalytic region of tyrosine kinase adaptor protein 2 [Source:MGI Symbol;Acc:MGI:1306821]	17974	O55033;Q8BQ28	GO:0001771//immunological synapse formation;GO:0006417//regulation of translation;GO:0007015//actin filament organization;GO:0007165//signal transduction;GO:0016477//cell migration;GO:0030032//lamellipodium assembly;GO:0030838//positive regulation of actin filament polymerization;GO:0033137//negative regulation of peptidyl-serine phosphorylation;GO:0036493//positive regulation of translation in r…	GO:0005737//cytoplasm;GO:0005783//endoplasmic reticulum;GO:0005829//cytosol;GO:0012506//vesicle membrane;GO:0014069//postsynaptic density;GO:0045202//synapse;	GO:0001784//phosphotyrosine residue binding;GO:0003779//actin binding;GO:0005515//protein binding;GO:0030971//receptor tyrosine kinase binding;GO:0035591//signaling adaptor activity;GO:0044877//protein-containing complex binding;GO:0097110//scaffold protein binding;	ko04660(T cell receptor signaling pathway);ko04360(Axon guidance);ko04012(ErbB signaling pathway)
ENSMUSG00000030107	1371.55	964.56	1778.54	1.84389	0.88275	8.19064e-15	2.05882e-12	Nodiff	6	121222865	121247876	+	2790	Usp18	GO:0004197;GO:0004843;GO:0005515;GO:0005634;GO:0005829;GO:0006508;GO:0006511;GO:0008233;GO:0008234;GO:0009617;GO:0016579;GO:0016787;GO:0019785;GO:0035634;GO:0043231;GO:0050727;GO:0060339	K11846	EC:3.4.19.12	O	KOG1863;35J2J;39UV1;3BG0D;3D2QC;3J6QZ;47ZEY;490GH;4PT3H	ubiquitin specific peptidase 18 [Source:MGI Symbol;Acc:MGI:1344364]	24110	Q9WTV6;Q3UAR6	GO:0006508//proteolysis;GO:0006511//ubiquitin-dependent protein catabolic process;GO:0009617//response to bacterium;GO:0016579//protein deubiquitination;GO:0035634//response to stilbenoid;GO:0050727//regulation of inflammatory response;GO:0060339//negative regulation of type I interferon-mediated signaling pathway;	GO:0005634//nucleus;GO:0005829//cytosol;GO:0043231//intracellular membrane-bounded organelle;	GO:0004197//cysteine-type endopeptidase activity;GO:0004843//thiol-dependent deubiquitinase;GO:0005515//protein binding;GO:0008233//peptidase activity;GO:0008234//cysteine-type peptidase activity;GO:0016787//hydrolase activity;GO:0019785//ISG15-specific protease activity;	-
ENSMUSG00000020053	416.035	108.311	723.758	6.68221	2.74033	1.17634e-14	2.91463e-12	Up Regulation	10	87694127	87772904	+	9904	Igf1	GO:0001649;GO:0001775;GO:0001932;GO:0001974;GO:0002683;GO:0005158;GO:0005159;GO:0005178;GO:0005179;GO:0005496;GO:0005515;GO:0005576;GO:0005614;GO:0005615;GO:0005737;GO:0005886;GO:0006417;GO:0007165;GO:0007399;GO:0007608;GO:0007613;GO:0007623;GO:0008083;GO:0008283;GO:0008284;GO:0008285;GO:0009408;GO:0010001;GO:0010468;GO:0010560;GO:0010613;GO:0010628;GO:0010629;GO:0010656;GO:0014065;GO:0014068;GO:…	K05459	-	O;T	2RCAB;35A1G;39VHZ;3BN5D;3D2D1;3J85B;48CMS;493ST	insulin-like growth factor 1 [Source:MGI Symbol;Acc:MGI:96432]	16000	P05017;Q4VJC0	GO:0001649//osteoblast differentiation;GO:0001775//cell activation;GO:0001932//regulation of protein phosphorylation;GO:0001974//blood vessel remodeling;GO:0002683//negative regulation of immune system process;GO:0006417//regulation of translation;GO:0007165//signal transduction;GO:0007399//nervous system development;GO:0007608//sensory perception of smell;GO:0007613//memory;GO:0007623//circadian…	GO:0005576//extracellular region;GO:0005614//interstitial matrix;GO:0005615//extracellular space;GO:0005737//cytoplasm;GO:0005886//plasma membrane;GO:0031091//platelet alpha granule;GO:0035867//alphav-beta3 integrin-IGF-1-IGF1R complex;GO:0042567//insulin-like growth factor ternary complex;GO:0043025//neuronal cell body;GO:0070382//exocytic vesicle;	GO:0005158//insulin receptor binding;GO:0005159//insulin-like growth factor receptor binding;GO:0005178//integrin binding;GO:0005179//hormone activity;GO:0005496//steroid binding;GO:0005515//protein binding;GO:0008083//growth factor activity;GO:0043539//protein serine/threonine kinase activator activity;	ko05414(Dilated cardiomyopathy);ko05410(Hypertrophic cardiomyopathy);ko05224(Breast cancer);ko05218(Melanoma);ko05215(Prostate cancer);ko05214(Glioma);ko05205(Proteoglycans in cancer);ko05202(Transcriptional misregulation in cancer);ko05200(Pathways in cancer);ko04960(Aldosterone-regulated sodium reabsorption);ko04935(Growth hormone synthesis, secretion and action);ko04914(Progesterone-mediated o…
ENSMUSG00000040328	130.354	64.1177	196.591	3.06609	1.6164	1.32221e-14	3.22991e-12	Up Regulation	11	48869716	49026214	+	4724	Olfr56	GO:0004930;GO:0004984;GO:0005886;GO:0007165;GO:0007186;GO:0007608;GO:0016020;GO:0016021;GO:0050896;GO:0050911	K04257	-	S;T	2SHXQ;35D9G;39RAC;3BM3H;3D2IZ;3J6JU;4828N;48XV3;4Q4U6	olfactory receptor 56 [Source:MGI Symbol;Acc:MGI:1333785]	18356	Q8VGD6	GO:0007165//signal transduction;GO:0007186//G protein-coupled receptor signaling pathway;GO:0007608//sensory perception of smell;GO:0050896//response to stimulus;GO:0050911//detection of chemical stimulus involved in sensory perception of smell;	GO:0005886//plasma membrane;GO:0016020//membrane;GO:0016021//integral component of membrane;	GO:0004930//G protein-coupled receptor activity;GO:0004984//olfactory receptor activity;	ko04740(Olfactory transduction)
ENSMUSG00000027346	1375.72	1054.89	1696.56	1.60829	0.68553	1.53859e-14	3.70629e-12	Nodiff	2	132371002	132429649	-	7289	Gpcpd1	GO:0005737;GO:0005829;GO:0006629;GO:0007519;GO:0008081;GO:0008889;GO:0016787;GO:0030246;GO:0046475;GO:0047389;GO:2001070	K18695	EC:3.1.4.2	C;L	KOG2421;35AAH;38EQN;3BBJ6;3CUAZ;3J8QA;486ZJ;4977B;4PZRM	glycerophosphocholine phosphodiesterase 1 [Source:MGI Symbol;Acc:MGI:104898]	74182	Q8C0L9	GO:0006629//lipid metabolic process;GO:0007519//skeletal muscle tissue development;GO:0046475//glycerophospholipid catabolic process;	GO:0005737//cytoplasm;GO:0005829//cytosol;	GO:0008081//phosphoric diester hydrolase activity;GO:0008889//glycerophosphodiester phosphodiesterase activity;GO:0016787//hydrolase activity;GO:0030246//carbohydrate binding;GO:0047389//glycerophosphocholine phosphodiesterase activity;GO:2001070//starch binding;	ko05231(Choline metabolism in cancer);ko00564(Glycerophospholipid metabolism)
ENSMUSG00000029484	2994.67	3716.5	2272.85	0.611556	-0.709443	1.60807e-14	3.82059e-12	Nodiff	5	96941198	96993825	+	3643	Anxa3	GO:0004859;GO:0005509;GO:0005544;GO:0005737;GO:0005886;GO:0006909;GO:0010595;GO:0016020;GO:0019834;GO:0021766;GO:0030424;GO:0030425;GO:0030670;GO:0031100;GO:0042581;GO:0042742;GO:0043025;GO:0043086;GO:0043312;GO:0045766;GO:0048306;GO:0051054;GO:0051091;GO:0051384;GO:0062023;GO:0070848	K17089	-	S;U	KOG0819;35GT6;38F66;3BEM4;3CV1V;3J5QN;483CF;48Y8R;4PUEN	annexin A3 [Source:MGI Symbol;Acc:MGI:1201378]	11745	O35639	GO:0006909//phagocytosis;GO:0010595//positive regulation of endothelial cell migration;GO:0021766//hippocampus development;GO:0031100//animal organ regeneration;GO:0042742//defense response to bacterium;GO:0043086//negative regulation of catalytic activity;GO:0043312//neutrophil degranulation;GO:0045766//positive regulation of angiogenesis;GO:0051054//positive regulation of DNA metabolic process;…	GO:0005737//cytoplasm;GO:0005886//plasma membrane;GO:0016020//membrane;GO:0030424//axon;GO:0030425//dendrite;GO:0030670//phagocytic vesicle membrane;GO:0042581//specific granule;GO:0043025//neuronal cell body;GO:0062023//collagen-containing extracellular matrix;	GO:0004859//phospholipase inhibitor activity;GO:0005509//calcium ion binding;GO:0005544//calcium-dependent phospholipid binding;GO:0019834//phospholipase A2 inhibitor activity;GO:0048306//calcium-dependent protein binding;	-
ENSMUSG00000024042	988.11	734.493	1241.73	1.69059	0.757528	1.63759e-14	3.83816e-12	Nodiff	17	32063224	32074778	-	5133	Sik1	GO:0000122;GO:0000166;GO:0000287;GO:0002028;GO:0004672;GO:0004674;GO:0005515;GO:0005524;GO:0005634;GO:0005737;GO:0005829;GO:0006468;GO:0007049;GO:0007346;GO:0008140;GO:0010830;GO:0010868;GO:0016301;GO:0016310;GO:0016740;GO:0019901;GO:0030154;GO:0032792;GO:0035556;GO:0042149;GO:0042826;GO:0043153;GO:0043276;GO:0045595;GO:0045721;GO:0046777;GO:0046872;GO:0048511;GO:0055007;GO:0071889;GO:0106310;GO:…	K19008	EC:2.7.11.1	T	KOG0586;35ISU;38CXP;3BECE;3CXPY;3J3PW;47ZRM;48VBU;4PSMA	salt inducible kinase 1 [Source:MGI Symbol;Acc:MGI:104754]	17691	Q60670	GO:0000122//negative regulation of transcription by RNA polymerase II;GO:0002028//regulation of sodium ion transport;GO:0006468//protein phosphorylation;GO:0007049//cell cycle;GO:0007346//regulation of mitotic cell cycle;GO:0010830//regulation of myotube differentiation;GO:0010868//negative regulation of triglyceride biosynthetic process;GO:0016310//phosphorylation;GO:0030154//cell differentiatio…	GO:0005634//nucleus;GO:0005737//cytoplasm;GO:0005829//cytosol;	GO:0000166//nucleotide binding;GO:0000287//magnesium ion binding;GO:0004672//protein kinase activity;GO:0004674//protein serine/threonine kinase activity;GO:0005515//protein binding;GO:0005524//ATP binding;GO:0008140//cAMP response element binding protein binding;GO:0016301//kinase activity;GO:0016740//transferase activity;GO:0019901//protein kinase binding;GO:0042826//histone deacetylase binding…	ko04922(Glucagon signaling pathway)
ENSMUSG00000054072	3118.12	1531.38	4704.86	3.0723	1.61932	1.77367e-14	4.10168e-12	Up Regulation	18	60509099	60525706	+	5823	Iigp1	GO:0000166;GO:0002376;GO:0003924;GO:0005515;GO:0005525;GO:0005634;GO:0005737;GO:0005783;GO:0005789;GO:0005794;GO:0006952;GO:0009617;GO:0010506;GO:0016020;GO:0016787;GO:0019003;GO:0019221;GO:0020005;GO:0031965;GO:0032580;GO:0035458;GO:0042802;GO:0042832;GO:0045087;GO:0050829	-	-	S	2QS9R;35SXM;39TDR;3BHJI;3CTCS;3J7RP;480N5;48XME	interferon inducible GTPase 1 [Source:MGI Symbol;Acc:MGI:1926259]	60440	Q9QZ85;J7NNX8	GO:0002376//immune system process;GO:0006952//defense response;GO:0009617//response to bacterium;GO:0010506//regulation of autophagy;GO:0019221//cytokine-mediated signaling pathway;GO:0035458//cellular response to interferon-beta;GO:0042832//defense response to protozoan;GO:0045087//innate immune response;GO:0050829//defense response to Gram-negative bacterium;	GO:0005634//nucleus;GO:0005737//cytoplasm;GO:0005783//endoplasmic reticulum;GO:0005789//endoplasmic reticulum membrane;GO:0005794//Golgi apparatus;GO:0016020//membrane;GO:0020005//symbiont-containing vacuole membrane;GO:0031965//nuclear membrane;GO:0032580//Golgi cisterna membrane;	GO:0000166//nucleotide binding;GO:0003924//GTPase activity;GO:0005515//protein binding;GO:0005525//GTP binding;GO:0016787//hydrolase activity;GO:0019003//GDP binding;GO:0042802//identical protein binding;	-
ENSMUSG00000039031	535.732	380.429	691.035	1.81646	0.861129	2.33377e-14	5.32591e-12	Nodiff	10	26629417	26794644	+	6602	Arhgap18	GO:0001726;GO:0005096;GO:0005737;GO:0005829;GO:0005881;GO:0005886;GO:0007165;GO:0007264;GO:0008360;GO:0016607;GO:0030833;GO:0032956;GO:0050790;GO:0051056;GO:2000145	K20639	-	Z;T	KOG2200;35K19;38BN6;3BAUB;3CYH7;3JB7J;481WN;48X88;4Q2WI	Rho GTPase activating protein 18 [Source:MGI Symbol;Acc:MGI:1921160]	73910	Q8K0Q5	GO:0007165//signal transduction;GO:0007264//small GTPase mediated signal transduction;GO:0008360//regulation of cell shape;GO:0030833//regulation of actin filament polymerization;GO:0032956//regulation of actin cytoskeleton organization;GO:0050790//regulation of catalytic activity;GO:0051056//regulation of small GTPase mediated signal transduction;GO:2000145//regulation of cell motility;	GO:0001726//ruffle;GO:0005737//cytoplasm;GO:0005829//cytosol;GO:0005881//cytoplasmic microtubule;GO:0005886//plasma membrane;GO:0016607//nuclear speck;	GO:0005096//GTPase activator activity;	-
ENSMUSG00000054263	3596.66	2776.05	4417.26	1.5912	0.67012	3.13265e-14	7.0562e-12	Nodiff	15	7120095	7226970	+	10776	Lifr	GO:0004896;GO:0004897;GO:0004923;GO:0004924;GO:0005127;GO:0005515;GO:0005576;GO:0005886;GO:0008284;GO:0009897;GO:0010656;GO:0016020;GO:0016021;GO:0019221;GO:0019838;GO:0019955;GO:0031100;GO:0034097;GO:0038165;GO:0043235;GO:0048812;GO:0048861;GO:0070120	K05058	-	S;T	2QQF6;35JPC;39S1B;3BHE5;3CXW7;3J9T6;486DG;494D4;4PUX4	LIF receptor alpha [Source:MGI Symbol;Acc:MGI:96788]	16880	P42703	GO:0008284//positive regulation of cell population proliferation;GO:0010656//negative regulation of muscle cell apoptotic process;GO:0019221//cytokine-mediated signaling pathway;GO:0031100//animal organ regeneration;GO:0034097//response to cytokine;GO:0038165//oncostatin-M-mediated signaling pathway;GO:0048812//neuron projection morphogenesis;GO:0048861//leukemia inhibitory factor signaling pathw…	GO:0005576//extracellular region;GO:0005886//plasma membrane;GO:0009897//external side of plasma membrane;GO:0016020//membrane;GO:0016021//integral component of membrane;GO:0043235//receptor complex;	GO:0004896//cytokine receptor activity;GO:0004897//ciliary neurotrophic factor receptor activity;GO:0004923//leukemia inhibitory factor receptor activity;GO:0004924//oncostatin-M receptor activity;GO:0005127//ciliary neurotrophic factor receptor binding;GO:0005515//protein binding;GO:0019838//growth factor binding;GO:0019955//cytokine binding;	ko04630(JAK-STAT signaling pathway);ko04550(Signaling pathways regulating pluripotency of stem cells);ko04060(Cytokine-cytokine receptor interaction)
ENSMUSG00000026864	14195.6	16830.3	11560.8	0.6869	-0.541828	3.98234e-14	8.85508e-12	Nodiff	2	34661982	34667559	+	4229	Hspa5	GO:0000166;GO:0001554;GO:0005515;GO:0005524;GO:0005576;GO:0005634;GO:0005737;GO:0005739;GO:0005783;GO:0005788;GO:0005789;GO:0005790;GO:0005793;GO:0005829;GO:0005886;GO:0006983;GO:0008180;GO:0009314;GO:0009986;GO:0010976;GO:0016020;GO:0016787;GO:0016887;GO:0019899;GO:0019904;GO:0021589;GO:0021680;GO:0030176;GO:0030182;GO:0030335;GO:0030433;GO:0030496;GO:0030512;GO:0030968;GO:0031072;GO:0031204;GO:…	K09490	EC:3.6.4.10	O	KOG0100;35HE6;38BPF;3B99M;3CZ71;3JA4R;4817Y;48WW0;4PXMG	heat shock protein 5 [Source:MGI Symbol;Acc:MGI:95835]	14828	P20029	GO:0001554//luteolysis;GO:0006983//ER overload response;GO:0009314//response to radiation;GO:0010976//positive regulation of neuron projection development;GO:0021589//cerebellum structural organization;GO:0021680//cerebellar Purkinje cell layer development;GO:0030182//neuron differentiation;GO:0030335//positive regulation of cell migration;GO:0030433//ubiquitin-dependent ERAD pathway;GO:0030512//…	GO:0005576//extracellular region;GO:0005634//nucleus;GO:0005737//cytoplasm;GO:0005739//mitochondrion;GO:0005783//endoplasmic reticulum;GO:0005788//endoplasmic reticulum lumen;GO:0005789//endoplasmic reticulum membrane;GO:0005790//smooth endoplasmic reticulum;GO:0005793//endoplasmic reticulum-Golgi intermediate compartment;GO:0005829//cytosol;GO:0005886//plasma membrane;GO:0008180//COP9 signalosom…	GO:0000166//nucleotide binding;GO:0005515//protein binding;GO:0005524//ATP binding;GO:0016787//hydrolase activity;GO:0016887//ATP hydrolysis activity;GO:0019899//enzyme binding;GO:0019904//protein domain specific binding;GO:0031072//heat shock protein binding;GO:0031625//ubiquitin protein ligase binding;GO:0043022//ribosome binding;GO:0044183//protein folding chaperone;GO:0051082//unfolded protei…	ko05417(Lipid and atherosclerosis);ko05022(Pathways of neurodegeneration - multiple diseases);ko05020(Prion disease);ko05014(Amyotrophic lateral sclerosis);ko05012(Parkinson disease);ko04918(Thyroid hormone synthesis);ko04612(Antigen processing and presentation);ko04141(Protein processing in endoplasmic reticulum);ko03060(Protein export)
ENSMUSG00000026147	297.319	159.512	435.127	2.72786	1.44777	6.23805e-14	1.36953e-11	Up Regulation	1	24216691	24291765	+	5068	Col9a1	GO:0005594;GO:0030246	K08131	-	W;D	KOG3544;35FX3;38B96;3BIYR;3CWBT;3JEH9;48611;494Z7;4Q36H	collagen, type IX, alpha 1 [Source:MGI Symbol;Acc:MGI:88465]	12839	Q05722;Q8CEP0;G3X995;Q8BSQ4;Q9CT83	-	GO:0005594//collagen type IX trimer;	GO:0030246//carbohydrate binding;	ko05165(Human papillomavirus infection);ko04974(Protein digestion and absorption);ko04512(ECM-receptor interaction);ko04510(Focal adhesion);ko04151(PI3K-Akt signaling pathway)
ENSMUSG00000075602	17077.1	13973.6	20180.6	1.44419	0.53026	7.65478e-14	1.65956e-11	Nodiff	15	74866726	74869880	-	1205	Ly6a	GO:0005515;GO:0005886;GO:0009617;GO:0009897;GO:0016020;GO:0030550;GO:0031225;GO:0033130;GO:0045202;GO:0095500;GO:2000272	K06846	-	M;T	2TD4F;35R0Z;3AQCN;3C22C;3DBN5;3JI3A;48GFH;49DBZ	lymphocyte antigen 6 complex, locus A [Source:MGI Symbol;Acc:MGI:107527]	110454	P05533	GO:0009617//response to bacterium;GO:0095500//acetylcholine receptor signaling pathway;GO:2000272//negative regulation of signaling receptor activity;	GO:0005886//plasma membrane;GO:0009897//external side of plasma membrane;GO:0016020//membrane;GO:0031225//anchored component of membrane;GO:0045202//synapse;	GO:0005515//protein binding;GO:0030550//acetylcholine receptor inhibitor activity;GO:0033130//acetylcholine receptor binding;	-
ENSMUSG00000040428	136.235	71.1299	201.34	2.8306	1.50111	1.0577e-13	2.26477e-11	Up Regulation	7	45175754	45203653	+	6371	Plekha4	GO:0005546;GO:0031234;GO:0032266;GO:0043325;GO:0080025;GO:0090263;GO:2000096	K23797	-	S;T	2RI1J;35AUZ;38NQF;3BI61;3CZCY;3J6IN;480GI;4949R;4PWPY	pleckstrin homology domain containing, family A (phosphoinositide binding specific) member 4 [Source:MGI Symbol;Acc:MGI:1916467]	69217	-	GO:0090263//positive regulation of canonical Wnt signaling pathway;GO:2000096//positive regulation of Wnt signaling pathway, planar cell polarity pathway;	GO:0031234//extrinsic component of cytoplasmic side of plasma membrane;	GO:0005546//phosphatidylinositol-4,5-bisphosphate binding;GO:0032266//phosphatidylinositol-3-phosphate binding;GO:0043325//phosphatidylinositol-3,4-bisphosphate binding;GO:0080025//phosphatidylinositol-3,5-bisphosphate binding;	-
ENSMUSG00000029810	1956.97	1542.8	2371.13	1.5369	0.620019	1.07749e-13	2.27901e-11	Nodiff	6	48810752	48818430	-	2371	Tmem176b	GO:0005515;GO:0005634;GO:0016020;GO:0016021;GO:0030154;GO:0031965;GO:0097028;GO:2001199	-	-	S	2SF8T;35MW7;3A17J;3BQ5M;3D05U;3J8H4;48ACF;4904D;4Q1WB	transmembrane protein 176B [Source:MGI Symbol;Acc:MGI:1916348]	65963	Q9R1Q6	GO:0030154//cell differentiation;GO:0097028//dendritic cell differentiation;GO:2001199//negative regulation of dendritic cell differentiation;	GO:0005634//nucleus;GO:0016020//membrane;GO:0016021//integral component of membrane;GO:0031965//nuclear membrane;	GO:0005515//protein binding;	-
ENSMUSG00000019122	2041.77	1090.71	2992.84	2.74395	1.45625	2.37557e-13	4.96409e-11	Up Regulation	11	83463745	83469462	-	3045	Ccl9	GO:0002548;GO:0005125;GO:0005576;GO:0005615;GO:0006935;GO:0006954;GO:0006955;GO:0007165;GO:0007186;GO:0008009;GO:0030593;GO:0031726;GO:0042056;GO:0043547;GO:0045662;GO:0045672;GO:0048020;GO:0048247;GO:0050918;GO:0060326;GO:0070098;GO:0070374;GO:0071346;GO:0071347;GO:0071356	K22671	-	M;T	2TJX7;35R0J;3AQTR;3C2FU;3DIV1;3JHSP;48GCN;49D01;4Q93M	chemokine (C-C motif) ligand 9 [Source:MGI Symbol;Acc:MGI:104533]	20308	P51670;Q3U9T8	GO:0002548//monocyte chemotaxis;GO:0006935//chemotaxis;GO:0006954//inflammatory response;GO:0006955//immune response;GO:0007165//signal transduction;GO:0007186//G protein-coupled receptor signaling pathway;GO:0030593//neutrophil chemotaxis;GO:0043547//positive regulation of GTPase activity;GO:0045662//negative regulation of myoblast differentiation;GO:0045672//positive regulation of osteoclast di…	GO:0005576//extracellular region;GO:0005615//extracellular space;	GO:0005125//cytokine activity;GO:0008009//chemokine activity;GO:0031726//CCR1 chemokine receptor binding;GO:0042056//chemoattractant activity;GO:0048020//CCR chemokine receptor binding;	ko04062(Chemokine signaling pathway);ko04061(Viral protein interaction with cytokine and cytokine receptor);ko04060(Cytokine-cytokine receptor interaction)
ENSMUSG00000006344	57.7945	20.0575	95.5315	4.76287	2.25183	2.40908e-13	4.97418e-11	Up Regulation	10	75425174	75453034	+	5922	Ggt5	GO:0000048;GO:0002951;GO:0005886;GO:0006508;GO:0006520;GO:0006631;GO:0006749;GO:0006750;GO:0006751;GO:0006954;GO:0008233;GO:0010243;GO:0016020;GO:0016021;GO:0016740;GO:0016746;GO:0016787;GO:0019370;GO:0031226;GO:0036374;GO:0102953;GO:0103068;GO:1901750	K18592	-	G;E	KOG2410;35BCS;39SVR;3BCW2;3CUAI;3JAWA;483HA;4912P;4Q4YH	gamma-glutamyltransferase 5 [Source:MGI Symbol;Acc:MGI:1346063]	23887	Q9Z2A9	GO:0006508//proteolysis;GO:0006520//cellular amino acid metabolic process;GO:0006631//fatty acid metabolic process;GO:0006749//glutathione metabolic process;GO:0006750//glutathione biosynthetic process;GO:0006751//glutathione catabolic process;GO:0006954//inflammatory response;GO:0010243//response to organonitrogen compound;GO:0019370//leukotriene biosynthetic process;GO:1901750//leukotriene D4 b…	GO:0005886//plasma membrane;GO:0016020//membrane;GO:0016021//integral component of membrane;GO:0031226//intrinsic component of plasma membrane;	GO:0000048//peptidyltransferase activity;GO:0002951//leukotriene-C(4) hydrolase;GO:0008233//peptidase activity;GO:0016740//transferase activity;GO:0016746//acyltransferase activity;GO:0016787//hydrolase activity;GO:0036374//glutathione hydrolase activity;GO:0102953//hypoglycin A gamma-glutamyl transpeptidase activity;GO:0103068//leukotriene C4 gamma-glutamyl transferase activity;	ko00590(Arachidonic acid metabolism);ko00480(Glutathione metabolism);ko00430(Taurine and hypotaurine metabolism)
ENSMUSG00000059493	177.414	103.536	251.292	2.42709	1.27923	2.88726e-13	5.89138e-11	Up Regulation	X	160616292	160942726	-	8805	Nhs	GO:0002088;GO:0005794;GO:0016604;GO:0030054;GO:0030154	K24144	-	S	2QSCT;35ETY;38GT1;3B9U5;3CZGH;3JBR8;4889X;48XIS;4Q1BD	NHS actin remodeling regulator [Source:MGI Symbol;Acc:MGI:2684894]	195727	B9EJX2	GO:0002088//lens development in camera-type eye;GO:0030154//cell differentiation;	GO:0005794//Golgi apparatus;GO:0016604//nuclear body;GO:0030054//cell junction;	-	-
ENSMUSG00000025037	7655.81	9310.82	6000.81	0.644499	-0.633751	3.44801e-13	6.95376e-11	Nodiff	X	16485937	16554057	+	4167	Maoa	GO:0005515;GO:0005739;GO:0005741;GO:0005829;GO:0006584;GO:0008131;GO:0009967;GO:0016020;GO:0016021;GO:0016491;GO:0042135;GO:0042420;GO:0042428;GO:0042443;GO:0050660;GO:0051378;GO:0052595;GO:0052596;GO:0097621;GO:1901564	K00274	EC:1.4.3.4	Q;E	KOG0029;35D1Y;38B4W;3BI0V;3CXJF;3J880;484HM;492DD;4PST7	monoamine oxidase A [Source:MGI Symbol;Acc:MGI:96915]	17161	Q64133;Q3TPD9;Q3UJ53	GO:0006584//catecholamine metabolic process;GO:0009967//positive regulation of signal transduction;GO:0042135//neurotransmitter catabolic process;GO:0042420//dopamine catabolic process;GO:0042428//serotonin metabolic process;GO:0042443//phenylethylamine metabolic process;GO:1901564//organonitrogen compound metabolic process;	GO:0005739//mitochondrion;GO:0005741//mitochondrial outer membrane;GO:0005829//cytosol;GO:0016020//membrane;GO:0016021//integral component of membrane;	GO:0005515//protein binding;GO:0008131//primary amine oxidase activity;GO:0016491//oxidoreductase activity;GO:0050660//flavin adenine dinucleotide binding;GO:0051378//serotonin binding;GO:0052595//aliphatic-amine oxidase activity;GO:0052596//phenethylamine:oxygen oxidoreductase (deaminating) activity;GO:0097621//monoamine oxidase activity;	ko05034(Alcoholism);ko05031(Amphetamine addiction);ko05030(Cocaine addiction);ko05012(Parkinson disease);ko04728(Dopaminergic synapse);ko04726(Serotonergic synapse);ko00982(Drug metabolism - cytochrome P450);ko00380(Tryptophan metabolism);ko00360(Phenylalanine metabolism);ko00350(Tyrosine metabolism);ko00340(Histidine metabolism);ko00330(Arginine and proline metabolism);ko00260(Glycine, serine an…
ENSMUSG00000022742	1142.1	1402.58	881.614	0.628566	-0.669864	4.48107e-13	8.9333e-11	Nodiff	16	58490655	58537999	+	6661	Cpox	GO:0004109;GO:0005212;GO:0005391;GO:0005737;GO:0005739;GO:0005743;GO:0005758;GO:0005829;GO:0006779;GO:0006782;GO:0006783;GO:0006813;GO:0006814;GO:0010035;GO:0010039;GO:0010248;GO:0010288;GO:0016020;GO:0016491;GO:0017085;GO:0042802;GO:0042803;GO:0046685;GO:0051597	K00228	EC:1.3.3.3	H	KOG1518;35H5Z;38BVF;3BDJW;3CV5T;3J90R;48180;48WT4;4Q21W	coproporphyrinogen oxidase [Source:MGI Symbol;Acc:MGI:104841]	12892	P36552	GO:0006779//porphyrin-containing compound biosynthetic process;GO:0006782//protoporphyrinogen IX biosynthetic process;GO:0006783//heme biosynthetic process;GO:0006813//potassium ion transport;GO:0006814//sodium ion transport;GO:0010035//response to inorganic substance;GO:0010039//response to iron ion;GO:0010248//establishment or maintenance of transmembrane electrochemical gradient;GO:0010288//re…	GO:0005737//cytoplasm;GO:0005739//mitochondrion;GO:0005743//mitochondrial inner membrane;GO:0005758//mitochondrial intermembrane space;GO:0005829//cytosol;GO:0016020//membrane;	GO:0004109//coproporphyrinogen oxidase activity;GO:0005212//structural constituent of eye lens;GO:0005391//P-type sodium:potassium-exchanging transporter activity;GO:0016491//oxidoreductase activity;GO:0042802//identical protein binding;GO:0042803//protein homodimerization activity;	ko00860(Porphyrin metabolism)
ENSMUSG00000029247	6003.2	7112.54	4893.87	0.688063	-0.539388	4.68522e-13	9.23414e-11	Nodiff	5	77099154	77115356	+	3139	Paics	GO:0000166;GO:0003824;GO:0004638;GO:0004639;GO:0005524;GO:0005737;GO:0005829;GO:0006164;GO:0006177;GO:0006189;GO:0008152;GO:0009113;GO:0016829;GO:0016831;GO:0016874;GO:0042802;GO:0043727;GO:0044208;GO:0097294	K01587	-	F	KOG2835;35KCT;38BXP;3BDBW;3CVID;3J6AI;482J4;48X3K;4Q143	phosphoribosylaminoimidazole carboxylase, phosphoribosylaminoribosylaminoimidazole, succinocarboxamide synthetase [Source:MGI Symbol;Acc:MGI:1914304]	67054	Q9DCL9	GO:0006164//purine nucleotide biosynthetic process;GO:0006177//GMP biosynthetic process;GO:0006189//'de novo' IMP biosynthetic process;GO:0008152//metabolic process;GO:0009113//purine nucleobase biosynthetic process;GO:0044208//'de novo' AMP biosynthetic process;GO:0097294//'de novo' XMP biosynthetic process;	GO:0005737//cytoplasm;GO:0005829//cytosol;	GO:0000166//nucleotide binding;GO:0003824//catalytic activity;GO:0004638//phosphoribosylaminoimidazole carboxylase activity;GO:0004639//phosphoribosylaminoimidazolesuccinocarboxamide synthase activity;GO:0005524//ATP binding;GO:0016829//lyase activity;GO:0016831//carboxy-lyase activity;GO:0016874//ligase activity;GO:0042802//identical protein binding;GO:0043727//5-amino-4-imidazole carboxylate ly…	ko00230(Purine metabolism)
ENSMUSG00000020493	593.399	415.073	771.725	1.85925	0.894722	4.96898e-13	9.68336e-11	Nodiff	11	86979979	86999534	-	3824	Prr11	GO:0003674;GO:0005634;GO:0005737;GO:0051726	-	-	S	2RZVF;35F81;39WTB;3BG61;3CVQ4;3J30F;48AU4;4983P;4PSV5	proline rich 11 [Source:MGI Symbol;Acc:MGI:2444496]	270906	Q8BHE0	GO:0051726//regulation of cell cycle;	GO:0005634//nucleus;GO:0005737//cytoplasm;	GO:0003674//molecular_function;	-
ENSMUSG00000078853	915.502	529.319	1301.69	2.45917	1.29817	6.00323e-13	1.15689e-10	Up Regulation	11	58090382	58098417	+	2022	Igtp	GO:0000045;GO:0000139;GO:0001934;GO:0003924;GO:0005525;GO:0005739;GO:0005789;GO:0005794;GO:0005829;GO:0006952;GO:0010508;GO:0010800;GO:0016020;GO:0019901;GO:0031648;GO:0033138;GO:0035458;GO:0042742;GO:0043254;GO:0043539;GO:0045087;GO:0050700;GO:0050821;GO:0050829;GO:0051434;GO:0060335;GO:0061635;GO:0061739;GO:0061762;GO:0070431;GO:0071222;GO:0071902;GO:0098586;GO:1901098	K14140	-	S	2QS9R;35BSB;3AEZX;3BWS7;3D323;3JDPY;485TB;4928W;4Q3YR	interferon gamma induced GTPase [Source:MGI Symbol;Acc:MGI:107729]	16145	Q9DCE9	GO:0000045//autophagosome assembly;GO:0001934//positive regulation of protein phosphorylation;GO:0006952//defense response;GO:0010508//positive regulation of autophagy;GO:0010800//positive regulation of peptidyl-threonine phosphorylation;GO:0031648//protein destabilization;GO:0033138//positive regulation of peptidyl-serine phosphorylation;GO:0035458//cellular response to interferon-beta;GO:004274…	GO:0000139//Golgi membrane;GO:0005739//mitochondrion;GO:0005789//endoplasmic reticulum membrane;GO:0005794//Golgi apparatus;GO:0005829//cytosol;GO:0016020//membrane;	GO:0003924//GTPase activity;GO:0005525//GTP binding;GO:0019901//protein kinase binding;GO:0043539//protein serine/threonine kinase activator activity;GO:0050700//CARD domain binding;GO:0051434//BH3 domain binding;	ko05145(Toxoplasmosis)
ENSMUSG00000035929	365.783	239.766	491.799	2.05116	1.03644	7.04341e-13	1.34243e-10	Up Regulation	17	35598593	35604266	+	2596	H2-Q4	GO:0002476;GO:0005102;GO:0005615;GO:0005783;GO:0005794;GO:0005797;GO:0005886;GO:0009897;GO:0009986;GO:0016020;GO:0016021;GO:0030881;GO:0032398;GO:0042277;GO:0042288;GO:0042605;GO:0042608;GO:0042610;GO:0042612;GO:0042824;GO:0044877;GO:0046703;GO:0051087;GO:0062061;GO:0070971	K06751	-	S;T	2RQEK;35BEG;39XY0;3BNS8;3D1TZ;3JD16;483A8;48V6P;4Q1XJ	histocompatibility 2, Q region locus 4 [Source:MGI Symbol;Acc:MGI:95933]	15015	Q8HWB2;Q0WXH7	GO:0002476//antigen processing and presentation of endogenous peptide antigen via MHC class Ib;	GO:0005615//extracellular space;GO:0005783//endoplasmic reticulum;GO:0005794//Golgi apparatus;GO:0005797//Golgi medial cisterna;GO:0005886//plasma membrane;GO:0009897//external side of plasma membrane;GO:0009986//cell surface;GO:0016020//membrane;GO:0016021//integral component of membrane;GO:0032398//MHC class Ib protein complex;GO:0042612//MHC class I protein complex;GO:0042824//MHC class I pept…	GO:0005102//signaling receptor binding;GO:0030881//beta-2-microglobulin binding;GO:0042277//peptide binding;GO:0042288//MHC class I protein binding;GO:0042605//peptide antigen binding;GO:0042608//T cell receptor binding;GO:0042610//CD8 receptor binding;GO:0044877//protein-containing complex binding;GO:0046703//natural killer cell lectin-like receptor binding;GO:0051087//chaperone binding;GO:00620…	ko05416(Viral myocarditis);ko05332(Graft-versus-host disease);ko05330(Allograft rejection);ko05320(Autoimmune thyroid disease);ko05203(Viral carcinogenesis);ko05170(Human immunodeficiency virus 1 infection);ko05169(Epstein-Barr virus infection);ko05168(Herpes simplex virus 1 infection);ko05167(Kaposi sarcoma-associated herpesvirus infection);ko05166(Human T-cell leukemia virus 1 infection);ko0516…
ENSMUSG00000038900	9514.52	11437.6	7591.46	0.66373	-0.591332	1.14448e-12	2.15759e-10	Nodiff	2	32851571	32855357	+	3598	Rpl12	GO:0002181;GO:0003723;GO:0003735;GO:0005634;GO:0005730;GO:0005737;GO:0005829;GO:0005840;GO:0006412;GO:0014069;GO:0015934;GO:0022625;GO:0022626;GO:0070180;GO:1990904	K02870	-	J	KOG0886;35EN4;38GQE;3BGZW;3CYRC;3JBR2;481V0;49365	ribosomal protein L12 [Source:MGI Symbol;Acc:MGI:98002]	269261	P35979;Q5BLK0	GO:0002181//cytoplasmic translation;GO:0006412//translation;	GO:0005634//nucleus;GO:0005730//nucleolus;GO:0005737//cytoplasm;GO:0005829//cytosol;GO:0005840//ribosome;GO:0014069//postsynaptic density;GO:0015934//large ribosomal subunit;GO:0022625//cytosolic large ribosomal subunit;GO:0022626//cytosolic ribosome;GO:1990904//ribonucleoprotein complex;	GO:0003723//RNA binding;GO:0003735//structural constituent of ribosome;GO:0070180//large ribosomal subunit rRNA binding;	ko05171(Coronavirus disease - COVID-19);ko03010(Ribosome)
ENSMUSG00000018848	2829.73	3414.58	2244.87	0.657438	-0.605074	1.31323e-12	2.4491e-10	Nodiff	11	35699208	35725333	-	3228	Rars	GO:0000049;GO:0000166;GO:0004812;GO:0004814;GO:0005524;GO:0005634;GO:0005654;GO:0005730;GO:0005737;GO:0005739;GO:0005829;GO:0006412;GO:0006418;GO:0006420;GO:0016874;GO:0017101;GO:0034618	K01887	EC:6.1.1.19	J	KOG4426;35ABD;3APQ2;3BH82;3CSAX;3JD9E;4826J;48Z9I;4PYB3	arginyl-tRNA synthetase [Source:MGI Symbol;Acc:MGI:1914297]	104458	Q9D0I9	GO:0006412//translation;GO:0006418//tRNA aminoacylation for protein translation;GO:0006420//arginyl-tRNA aminoacylation;	GO:0005634//nucleus;GO:0005654//nucleoplasm;GO:0005730//nucleolus;GO:0005737//cytoplasm;GO:0005739//mitochondrion;GO:0005829//cytosol;GO:0017101//aminoacyl-tRNA synthetase multienzyme complex;	GO:0000049//tRNA binding;GO:0000166//nucleotide binding;GO:0004812//aminoacyl-tRNA ligase activity;GO:0004814//arginine-tRNA ligase activity;GO:0005524//ATP binding;GO:0016874//ligase activity;GO:0034618//arginine binding;	ko00970(Aminoacyl-tRNA biosynthesis)
ENSMUSG00000105504	288.688	191.249	386.126	2.01897	1.01362	1.49686e-12	2.76187e-10	Up Regulation	3	142199739	142228105	+	6637	Gbp5	GO:0000139;GO:0000166;GO:0002376;GO:0003924;GO:0005515;GO:0005525;GO:0005737;GO:0005794;GO:0006954;GO:0009617;GO:0016020;GO:0016787;GO:0031410;GO:0032731;GO:0032741;GO:0034067;GO:0042802;GO:0042803;GO:0045089;GO:0048471;GO:0051289;GO:0071346;GO:1900017;GO:1900227	K20898	-	-	-	guanylate binding protein 5 [Source:MGI Symbol;Acc:MGI:2429943]	229898	Q8CFB4;Q8BMN7	GO:0002376//immune system process;GO:0006954//inflammatory response;GO:0009617//response to bacterium;GO:0032731//positive regulation of interleukin-1 beta production;GO:0032741//positive regulation of interleukin-18 production;GO:0034067//protein localization to Golgi apparatus;GO:0045089//positive regulation of innate immune response;GO:0051289//protein homotetramerization;GO:0071346//cellular …	GO:0000139//Golgi membrane;GO:0005737//cytoplasm;GO:0005794//Golgi apparatus;GO:0016020//membrane;GO:0031410//cytoplasmic vesicle;GO:0048471//perinuclear region of cytoplasm;	GO:0000166//nucleotide binding;GO:0003924//GTPase activity;GO:0005515//protein binding;GO:0005525//GTP binding;GO:0016787//hydrolase activity;GO:0042802//identical protein binding;GO:0042803//protein homodimerization activity;	ko04621(NOD-like receptor signaling pathway)
ENSMUSG00000030966	540.647	393.383	687.911	1.7487	0.806286	1.54799e-12	2.82615e-10	Nodiff	7	102207128	102214693	-	3714	Trim21	GO:0000209;GO:0003713;GO:0004842;GO:0005515;GO:0005634;GO:0005654;GO:0005737;GO:0006513;GO:0008270;GO:0010508;GO:0016567;GO:0019005;GO:0031648;GO:0032088;GO:0032092;GO:0032897;GO:0034341;GO:0042802;GO:0044790;GO:0045087;GO:0045787;GO:0045824;GO:0045893;GO:0046598;GO:0046872;GO:0051091;GO:0051865;GO:0061630;GO:0070534;GO:0090086	K10651	EC:2.3.2.27	O	KOG2177;35CBC;38C4M;3BDNZ;3CWUT;3JD3B;480HC;49713;4PXA0	tripartite motif-containing 21 [Source:MGI Symbol;Acc:MGI:106657]	20821	Q3U7K7;Q3UCL2	GO:0000209//protein polyubiquitination;GO:0006513//protein monoubiquitination;GO:0010508//positive regulation of autophagy;GO:0016567//protein ubiquitination;GO:0031648//protein destabilization;GO:0032088//negative regulation of NF-kappaB transcription factor activity;GO:0032092//positive regulation of protein binding;GO:0032897//negative regulation of viral transcription;GO:0034341//response to …	GO:0005634//nucleus;GO:0005654//nucleoplasm;GO:0005737//cytoplasm;GO:0019005//SCF ubiquitin ligase complex;	GO:0003713//transcription coactivator activity;GO:0004842//ubiquitin-protein transferase activity;GO:0005515//protein binding;GO:0008270//zinc ion binding;GO:0042802//identical protein binding;GO:0046872//metal ion binding;GO:0061630//ubiquitin protein ligase activity;	ko05322(Systemic lupus erythematosus)
ENSMUSG00000078920	388.495	222.081	554.909	2.49868	1.32117	1.57895e-12	2.85263e-10	Up Regulation	11	48967414	48987801	+	2473	Ifi47	GO:0003924;GO:0005525;GO:0005783;GO:0005789;GO:0006952;GO:0016020;GO:0035458	K17072	-	S	2QS9R;35RBU;39TDR;3BHJI;3CTCS;3JPKF;48B52;497Z5;4PTE5	interferon gamma inducible protein 47 [Source:MGI Symbol;Acc:MGI:99448]	15953	Q61635	GO:0006952//defense response;GO:0035458//cellular response to interferon-beta;	GO:0005783//endoplasmic reticulum;GO:0005789//endoplasmic reticulum membrane;GO:0016020//membrane;	GO:0003924//GTPase activity;GO:0005525//GTP binding;	ko04668(TNF signaling pathway)
ENSMUSG00000027737	877.438	1235.78	519.098	0.420058	-1.25134	1.70645e-12	3.02662e-10	Down Regulation	3	49846975	50398063	-	13922	Slc7a11	GO:0005791;GO:0005856;GO:0005886;GO:0006749;GO:0006865;GO:0006979;GO:0007420;GO:0008542;GO:0009636;GO:0009986;GO:0014070;GO:0015179;GO:0016020;GO:0016021;GO:0021591;GO:0021756;GO:0022857;GO:0030534;GO:0031526;GO:0033029;GO:0034599;GO:0034775;GO:0035094;GO:0042127;GO:0043231;GO:0045177;GO:0048021;GO:0048286;GO:0050804;GO:0050807;GO:0051223;GO:0051775;GO:0055085;GO:0060173;GO:0070306;GO:0070527;GO:…	K13869	-	E	KOG1287;35GPF;38BBK;3B9U2;3CYME;3JDW2;488CW;4948R;4Q1HW	solute carrier family 7 (cationic amino acid transporter, y+ system), member 11 [Source:MGI Symbol;Acc:MGI:1347355]	26570	Q9WTR6;Q542C8	GO:0006749//glutathione metabolic process;GO:0006865//amino acid transport;GO:0006979//response to oxidative stress;GO:0007420//brain development;GO:0008542//visual learning;GO:0009636//response to toxic substance;GO:0014070//response to organic cyclic compound;GO:0021591//ventricular system development;GO:0021756//striatum development;GO:0030534//adult behavior;GO:0033029//regulation of neutroph…	GO:0005791//rough endoplasmic reticulum;GO:0005856//cytoskeleton;GO:0005886//plasma membrane;GO:0009986//cell surface;GO:0016020//membrane;GO:0016021//integral component of membrane;GO:0031526//brush border membrane;GO:0043231//intracellular membrane-bounded organelle;GO:0045177//apical part of cell;GO:0097449//astrocyte projection;	GO:0015179//L-amino acid transmembrane transporter activity;GO:0022857//transmembrane transporter activity;	ko04216(Ferroptosis)
ENSMUSG00000023367	1440.27	1040.61	1839.94	1.76815	0.822238	1.71015e-12	3.02662e-10	Nodiff	6	48817853	48824005	+	3810	Tmem176a	GO:0005515;GO:0016020;GO:0016021;GO:2001199	-	-	S	2SF8T;35KRR;3A17J;3BQ5M;3D6P5;3JGUE;48E0S;49ASM;4PUZR	transmembrane protein 176A [Source:MGI Symbol;Acc:MGI:1913308]	66058	Q9DCS1	GO:2001199//negative regulation of dendritic cell differentiation;	GO:0016020//membrane;GO:0016021//integral component of membrane;	GO:0005515//protein binding;	-
ENSMUSG00000048126	10718.1	8424.44	13011.8	1.54453	0.627165	2.01037e-12	3.52201e-10	Nodiff	1	90693645	90771693	-	11963	Col6a3	GO:0004867;GO:0005515;GO:0005581;GO:0005615;GO:0007155;GO:0010951;GO:0030020;GO:0031012;GO:0042383;GO:0062023;GO:0110165	K06238	-	W;D	KOG3544;35FDS;38DGH;3BA28;3CSNV;3J85D;48QB3;48Y2Q;4PVMF	collagen, type VI, alpha 3 [Source:MGI Symbol;Acc:MGI:88461]	12835	Q9Z0I9	GO:0007155//cell adhesion;GO:0010951//negative regulation of endopeptidase activity;	GO:0005581//collagen trimer;GO:0005615//extracellular space;GO:0031012//extracellular matrix;GO:0042383//sarcolemma;GO:0062023//collagen-containing extracellular matrix;GO:0110165//cellular anatomical entity;	GO:0004867//serine-type endopeptidase inhibitor activity;GO:0005515//protein binding;GO:0030020//extracellular matrix structural constituent conferring tensile strength;	ko05165(Human papillomavirus infection);ko04974(Protein digestion and absorption);ko04512(ECM-receptor interaction);ko04510(Focal adhesion);ko04151(PI3K-Akt signaling pathway)
ENSMUSG00000032883	2697.84	2054	3341.67	1.62691	0.702131	2.64916e-12	4.5947e-10	Nodiff	1	78635542	78685460	+	4357	Acsl3	GO:0000166;GO:0001676;GO:0004467;GO:0005524;GO:0005739;GO:0005741;GO:0005777;GO:0005778;GO:0005783;GO:0005789;GO:0005794;GO:0005811;GO:0005886;GO:0006629;GO:0006631;GO:0006633;GO:0016020;GO:0016021;GO:0016874;GO:0019901;GO:0019904;GO:0030182;GO:0031956;GO:0034379;GO:0035336;GO:0042998;GO:0043231;GO:0044539;GO:0047676;GO:0048471;GO:0051047;GO:2001247	K01897	EC:6.2.1.3	I	KOG1180;35K7D;39R6J;3CNW0;3CXKA;3JDNR;48105;492S6;4Q39Y	acyl-CoA synthetase long-chain family member 3 [Source:MGI Symbol;Acc:MGI:1921455]	74205	Q9CZW4	GO:0001676//long-chain fatty acid metabolic process;GO:0006629//lipid metabolic process;GO:0006631//fatty acid metabolic process;GO:0006633//fatty acid biosynthetic process;GO:0030182//neuron differentiation;GO:0034379//very-low-density lipoprotein particle assembly;GO:0035336//long-chain fatty-acyl-CoA metabolic process;GO:0042998//positive regulation of Golgi to plasma membrane protein transpor…	GO:0005739//mitochondrion;GO:0005741//mitochondrial outer membrane;GO:0005777//peroxisome;GO:0005778//peroxisomal membrane;GO:0005783//endoplasmic reticulum;GO:0005789//endoplasmic reticulum membrane;GO:0005794//Golgi apparatus;GO:0005811//lipid droplet;GO:0005886//plasma membrane;GO:0016020//membrane;GO:0016021//integral component of membrane;GO:0043231//intracellular membrane-bounded organelle;…	GO:0000166//nucleotide binding;GO:0004467//long-chain fatty acid-CoA ligase activity;GO:0005524//ATP binding;GO:0016874//ligase activity;GO:0019901//protein kinase binding;GO:0019904//protein domain specific binding;GO:0031956//medium-chain fatty acid-CoA ligase activity;GO:0047676//arachidonate-CoA ligase activity;	ko04920(Adipocytokine signaling pathway);ko04714(Thermogenesis);ko04216(Ferroptosis);ko04146(Peroxisome);ko03320(PPAR signaling pathway);ko00071(Fatty acid degradation);ko00061(Fatty acid biosynthesis)
ENSMUSG00000033149	9426.78	11536.1	7317.43	0.634305	-0.656751	2.77377e-12	4.76319e-10	Nodiff	16	45566606	45773961	-	7577	Phldb2	GO:0000226;GO:0005737;GO:0005829;GO:0005886;GO:0005925;GO:0010470;GO:0010717;GO:0016020;GO:0031252;GO:0045111;GO:0045180;GO:0045184;GO:0051497;GO:0051895;GO:0070507;GO:1903690;GO:1904261	K23794	-	S;Z;T	2QUWG;35N3V;3AIUV;3BZ1T;3E6DB;3J9GS;481GG;491WD;4PXYM	pleckstrin homology like domain, family B, member 2 [Source:MGI Symbol;Acc:MGI:2444981]	208177	Q8K1N2	GO:0000226//microtubule cytoskeleton organization;GO:0010470//regulation of gastrulation;GO:0010717//regulation of epithelial to mesenchymal transition;GO:0045184//establishment of protein localization;GO:0051497//negative regulation of stress fiber assembly;GO:0051895//negative regulation of focal adhesion assembly;GO:0070507//regulation of microtubule cytoskeleton organization;GO:1903690//negat…	GO:0005737//cytoplasm;GO:0005829//cytosol;GO:0005886//plasma membrane;GO:0005925//focal adhesion;GO:0016020//membrane;GO:0031252//cell leading edge;GO:0045111//intermediate filament cytoskeleton;GO:0045180//basal cortex;	-	-
ENSMUSG00000031403	1315.4	1597.21	1033.6	0.647125	-0.627883	2.81368e-12	4.78435e-10	Nodiff	X	74139460	74153383	+	4121	Dkc1	GO:0000454;GO:0000455;GO:0000495;GO:0001522;GO:0001650;GO:0003720;GO:0003723;GO:0005515;GO:0005634;GO:0005654;GO:0005697;GO:0005730;GO:0006364;GO:0006396;GO:0007004;GO:0008284;GO:0009451;GO:0009982;GO:0015030;GO:0016853;GO:0031118;GO:0031120;GO:0031429;GO:0032212;GO:0033979;GO:0034513;GO:0042254;GO:0051973;GO:0070034;GO:0090661;GO:0090666;GO:0090669;GO:1904851;GO:1904872;GO:1904874;GO:1990481;GO:…	K11131	EC:5.4.99.-	J	KOG2529;35BE0;38DDS;3BCVP;3CYTA;3JBC0;481ZD;49055;4PZS8	dyskeratosis congenita 1, dyskerin [Source:MGI Symbol;Acc:MGI:1861727]	245474	Q9ESX5	GO:0000454//snoRNA guided rRNA pseudouridine synthesis;GO:0000455//enzyme-directed rRNA pseudouridine synthesis;GO:0000495//box H/ACA RNA 3'-end processing;GO:0001522//pseudouridine synthesis;GO:0006364//rRNA processing;GO:0006396//RNA processing;GO:0007004//telomere maintenance via telomerase;GO:0008284//positive regulation of cell population proliferation;GO:0009451//RNA modification;GO:0031118…	GO:0001650//fibrillar center;GO:0005634//nucleus;GO:0005654//nucleoplasm;GO:0005697//telomerase holoenzyme complex;GO:0005730//nucleolus;GO:0015030//Cajal body;GO:0031429//box H/ACA snoRNP complex;GO:0090661//box H/ACA telomerase RNP complex;GO:1990904//ribonucleoprotein complex;	GO:0003720//telomerase activity;GO:0003723//RNA binding;GO:0005515//protein binding;GO:0009982//pseudouridine synthase activity;GO:0016853//isomerase activity;GO:0034513//box H/ACA snoRNA binding;GO:0070034//telomerase RNA binding;	ko03008(Ribosome biogenesis in eukaryotes)
ENSMUSG00000034349	2473.24	2001.52	2944.96	1.47136	0.557149	5.21421e-12	8.78013e-10	Nodiff	3	68912071	68941956	+	5210	Smc4	GO:0000012;GO:0000166;GO:0000775;GO:0000794;GO:0000796;GO:0003682;GO:0003697;GO:0005515;GO:0005524;GO:0005634;GO:0005694;GO:0005737;GO:0005829;GO:0007049;GO:0007076;GO:0010032;GO:0016607;GO:0016887;GO:0030261;GO:0044815;GO:0045132;GO:0051276;GO:0051301;GO:0051321;GO:0051383;GO:0051984;GO:1905820;GO:1905821	K06675	-	D;B	KOG0996;35IT5;38EEX;3BDKM;3CRNM;3JAAG;481X2;495Z4;4Q77C	structural maintenance of chromosomes 4 [Source:MGI Symbol;Acc:MGI:1917349]	70099	Q8CG47	GO:0000012//single strand break repair;GO:0007049//cell cycle;GO:0007076//mitotic chromosome condensation;GO:0010032//meiotic chromosome condensation;GO:0030261//chromosome condensation;GO:0045132//meiotic chromosome segregation;GO:0051276//chromosome organization;GO:0051301//cell division;GO:0051321//meiotic cell cycle;GO:0051383//kinetochore organization;GO:0051984//positive regulation of chrom…	GO:0000775//chromosome, centromeric region;GO:0000794//condensed nuclear chromosome;GO:0000796//condensin complex;GO:0005634//nucleus;GO:0005694//chromosome;GO:0005737//cytoplasm;GO:0005829//cytosol;GO:0016607//nuclear speck;GO:0044815//DNA packaging complex;	GO:0000166//nucleotide binding;GO:0003682//chromatin binding;GO:0003697//single-stranded DNA binding;GO:0005515//protein binding;GO:0005524//ATP binding;GO:0016887//ATP hydrolysis activity;	-
ENSMUSG00000062783	404.149	287.163	521.135	1.81477	0.859789	5.4382e-12	9.06924e-10	Nodiff	GL456221.1	111572	163011	-	2719	Csprs	GO:0004930;GO:0007186;GO:0016020;GO:0016021	-	-	S	2S18H;35K3X;3A5GY;3BRMN;3D578;3J6H3;480DK;492AW;4PSD8	component of Sp100-rs [Source:NCBI gene (formerly Entrezgene);Acc:114564]	114564	Q8BYZ8	GO:0007186//G protein-coupled receptor signaling pathway;	GO:0016020//membrane;GO:0016021//integral component of membrane;	GO:0004930//G protein-coupled receptor activity;	-
ENSMUSG00000001542	2069.3	1591.12	2547.47	1.60105	0.67902	6.43367e-12	1.06272e-09	Nodiff	13	75854876	75920483	+	9828	Ell2	GO:0000987;GO:0005634;GO:0005654;GO:0006366;GO:0006368;GO:0008023;GO:0032968;GO:0042795	K15183	-	C;K	KOG4796;35A4S;38J37;3BG80;3CXRA;3J76E;487XN;48VCY;4Q4WA	elongation factor for RNA polymerase II 2 [Source:MGI Symbol;Acc:MGI:2183438]	192657	Q3UKU1	GO:0006366//transcription by RNA polymerase II;GO:0006368//transcription elongation from RNA polymerase II promoter;GO:0032968//positive regulation of transcription elongation from RNA polymerase II promoter;GO:0042795//snRNA transcription by RNA polymerase II;	GO:0005634//nucleus;GO:0005654//nucleoplasm;GO:0008023//transcription elongation factor complex;	GO:0000987//cis-regulatory region sequence-specific DNA binding;	-
ENSMUSG00000032115	2218.08	2642.53	1793.63	0.678753	-0.559041	7.17332e-12	1.17372e-09	Nodiff	9	44290787	44303666	+	7230	Hyou1	GO:0000166;GO:0001666;GO:0002931;GO:0005524;GO:0005576;GO:0005783;GO:0005788;GO:0005790;GO:0006457;GO:0006888;GO:0034663;GO:0034976;GO:0043066;GO:0071456;GO:0140662;GO:1903298;GO:1903382	K09486	-	O	KOG0104;35HCB;38CWK;3BJNI;3CUA7;3J6S2;480T7;492HG;4PY7G	hypoxia up-regulated 1 [Source:MGI Symbol;Acc:MGI:108030]	12282	Q9JKR6	GO:0001666//response to hypoxia;GO:0002931//response to ischemia;GO:0006457//protein folding;GO:0006888//endoplasmic reticulum to Golgi vesicle-mediated transport;GO:0034976//response to endoplasmic reticulum stress;GO:0043066//negative regulation of apoptotic process;GO:0071456//cellular response to hypoxia;GO:1903298//negative regulation of hypoxia-induced intrinsic apoptotic signaling pathway;…	GO:0005576//extracellular region;GO:0005783//endoplasmic reticulum;GO:0005788//endoplasmic reticulum lumen;GO:0005790//smooth endoplasmic reticulum;GO:0034663//endoplasmic reticulum chaperone complex;	GO:0000166//nucleotide binding;GO:0005524//ATP binding;GO:0140662//ATP-dependent protein folding chaperone;	ko04141(Protein processing in endoplasmic reticulum)
ENSMUSG00000026131	4644.17	5457.96	3830.38	0.701797	-0.510874	9.06522e-12	1.46941e-09	Nodiff	1	33947306	34347742	+	41619	Dst	GO:0000226;GO:0003779;GO:0005178;GO:0005198;GO:0005509;GO:0005515;GO:0005634;GO:0005635;GO:0005654;GO:0005737;GO:0005783;GO:0005789;GO:0005829;GO:0005856;GO:0005874;GO:0005882;GO:0005886;GO:0005925;GO:0005938;GO:0007010;GO:0007155;GO:0007409;GO:0008017;GO:0008022;GO:0008090;GO:0008092;GO:0009611;GO:0009898;GO:0014069;GO:0014704;GO:0015629;GO:0015630;GO:0016020;GO:0016021;GO:0030011;GO:0030018;GO:…	K10382	-	Z	KOG0517;KOG0516;35ESZ;38EE9;3BA4T;3CRBY;3JCQS;482M8;490RP;4Q48C	dystonin [Source:MGI Symbol;Acc:MGI:104627]	13518	Q91ZU6	GO:0000226//microtubule cytoskeleton organization;GO:0007010//cytoskeleton organization;GO:0007155//cell adhesion;GO:0007409//axonogenesis;GO:0008090//retrograde axonal transport;GO:0009611//response to wounding;GO:0030011//maintenance of cell polarity;GO:0031122//cytoplasmic microtubule organization;GO:0031581//hemidesmosome assembly;GO:0042060//wound healing;GO:0045104//intermediate filament cy…	GO:0005634//nucleus;GO:0005635//nuclear envelope;GO:0005654//nucleoplasm;GO:0005737//cytoplasm;GO:0005783//endoplasmic reticulum;GO:0005789//endoplasmic reticulum membrane;GO:0005829//cytosol;GO:0005856//cytoskeleton;GO:0005874//microtubule;GO:0005882//intermediate filament;GO:0005886//plasma membrane;GO:0005925//focal adhesion;GO:0005938//cell cortex;GO:0009898//cytoplasmic side of plasma membra…	GO:0003779//actin binding;GO:0005178//integrin binding;GO:0005198//structural molecule activity;GO:0005509//calcium ion binding;GO:0005515//protein binding;GO:0008017//microtubule binding;GO:0008022//protein C-terminus binding;GO:0008092//cytoskeletal protein binding;GO:0042803//protein homodimerization activity;GO:0046872//metal ion binding;GO:0051010//microtubule plus-end binding;	-
ENSMUSG00000024600	707.965	537.203	878.727	1.63575	0.709949	9.52333e-12	1.52938e-09	Nodiff	18	58689329	58745845	+	2485	Slc27a6	GO:0000166;GO:0001676;GO:0003824;GO:0004467;GO:0005324;GO:0005783;GO:0005886;GO:0006629;GO:0006631;GO:0006869;GO:0015711;GO:0015908;GO:0015909;GO:0016020;GO:0016021;GO:0016874;GO:0031957;GO:0042383;GO:0044238;GO:0044281;GO:0047676;GO:0071704;GO:1901480	K08749	-	Q;I	KOG1179;35EQ3;38B7F;3BA3X;3CRF3;3J7A8;483GM;48US4;4Q15U	solute carrier family 27 (fatty acid transporter), member 6 [Source:MGI Symbol;Acc:MGI:3036230]	225579	E9Q9W4	GO:0001676//long-chain fatty acid metabolic process;GO:0006629//lipid metabolic process;GO:0006631//fatty acid metabolic process;GO:0006869//lipid transport;GO:0015711//organic anion transport;GO:0015908//fatty acid transport;GO:0015909//long-chain fatty acid transport;GO:0044238//primary metabolic process;GO:0044281//small molecule metabolic process;GO:0071704//organic substance metabolic proces…	GO:0005783//endoplasmic reticulum;GO:0005886//plasma membrane;GO:0016020//membrane;GO:0016021//integral component of membrane;GO:0042383//sarcolemma;	GO:0000166//nucleotide binding;GO:0003824//catalytic activity;GO:0004467//long-chain fatty acid-CoA ligase activity;GO:0005324//long-chain fatty acid transporter activity;GO:0016874//ligase activity;GO:0031957//very long-chain fatty acid-CoA ligase activity;GO:0047676//arachidonate-CoA ligase activity;GO:1901480//oleate transmembrane transporter activity;	ko04931(Insulin resistance);ko03320(PPAR signaling pathway)
ENSMUSG00000045672	138.752	79.2071	198.296	2.50351	1.32395	1.0331e-11	1.64386e-09	Up Regulation	4	63132241	63253228	+	13022	Col27a1	GO:0003431;GO:0005201;GO:0005576;GO:0005581;GO:0005583;GO:0005615;GO:0030020;GO:0030198;GO:0031012;GO:0046872;GO:0062023	K19721	-	W;D	KOG3544;35DEG;391UJ;3BD1G;3CY77;3JDVT;47ZWT;48VJY;4Q0HD	collagen, type XXVII, alpha 1 [Source:MGI Symbol;Acc:MGI:2672118]	373864	Q5QNQ9	GO:0003431//growth plate cartilage chondrocyte development;GO:0030198//extracellular matrix organization;	GO:0005576//extracellular region;GO:0005581//collagen trimer;GO:0005583//fibrillar collagen trimer;GO:0005615//extracellular space;GO:0031012//extracellular matrix;GO:0062023//collagen-containing extracellular matrix;	GO:0005201//extracellular matrix structural constituent;GO:0030020//extracellular matrix structural constituent conferring tensile strength;GO:0046872//metal ion binding;	ko04974(Protein digestion and absorption)
ENSMUSG00000057113	21409.1	24907.6	17910.6	0.719079	-0.475777	2.38533e-11	3.76101e-09	Nodiff	11	33102287	33113206	-	2665	Npm1	GO:0000055;GO:0000056;GO:0000448;GO:0001046;GO:0001558;GO:0001652;GO:0002039;GO:0003676;GO:0003677;GO:0003682;GO:0003713;GO:0003723;GO:0004860;GO:0005515;GO:0005524;GO:0005547;GO:0005634;GO:0005654;GO:0005730;GO:0005737;GO:0005813;GO:0005815;GO:0005829;GO:0005856;GO:0006281;GO:0006334;GO:0006338;GO:0006407;GO:0006884;GO:0006913;GO:0007098;GO:0008104;GO:0008284;GO:0008285;GO:0009303;GO:0010608;GO:…	K11276	-	K	KOG0488;35AD3;38BWG;3BE75;3CWG8;3J4MH;482GY;490GU;4Q7FQ	nucleophosmin 1 [Source:MGI Symbol;Acc:MGI:106184]	18148	Q61937;Q5SQB7	GO:0000055//ribosomal large subunit export from nucleus;GO:0000056//ribosomal small subunit export from nucleus;GO:0000448//cleavage in ITS2 between 5.8S rRNA and LSU-rRNA of tricistronic rRNA transcript (SSU-rRNA, 5.8S rRNA, LSU-rRNA);GO:0001558//regulation of cell growth;GO:0006281//DNA repair;GO:0006334//nucleosome assembly;GO:0006338//chromatin remodeling;GO:0006407//rRNA export from nucleus;…	GO:0001652//granular component;GO:0005634//nucleus;GO:0005654//nucleoplasm;GO:0005730//nucleolus;GO:0005737//cytoplasm;GO:0005813//centrosome;GO:0005815//microtubule organizing center;GO:0005829//cytosol;GO:0005856//cytoskeleton;GO:0015934//large ribosomal subunit;GO:0015935//small ribosomal subunit;GO:0016363//nuclear matrix;GO:0016607//nuclear speck;GO:0031616//spindle pole centrosome;GO:003299…	GO:0001046//core promoter sequence-specific DNA binding;GO:0002039//p53 binding;GO:0003676//nucleic acid binding;GO:0003677//DNA binding;GO:0003682//chromatin binding;GO:0003713//transcription coactivator activity;GO:0003723//RNA binding;GO:0004860//protein kinase inhibitor activity;GO:0005515//protein binding;GO:0005524//ATP binding;GO:0005547//phosphatidylinositol-3,4,5-trisphosphate binding;GO…	-
ENSMUSG00000025352	1552.24	1248.49	1856	1.4866	0.572016	2.91177e-11	4.54971e-09	Nodiff	10	128718164	128727587	-	4062	Gdf11	GO:0001501;GO:0001656;GO:0001657;GO:0005125;GO:0005515;GO:0005576;GO:0005615;GO:0005654;GO:0008083;GO:0008283;GO:0008285;GO:0009887;GO:0009952;GO:0010862;GO:0021512;GO:0030182;GO:0031016;GO:0032991;GO:0035881;GO:0043231;GO:0045665;GO:0048593;GO:0060021;GO:0060395;GO:0072560;GO:1902870	K22679	-	M;T	KOG3900;35JSZ;38E2C;3BGZF;3CR8E;3J80T;487NV;48WXD;4PZR4	growth differentiation factor 11 [Source:MGI Symbol;Acc:MGI:1338027]	14561	Q9Z1W4	GO:0001501//skeletal system development;GO:0001656//metanephros development;GO:0001657//ureteric bud development;GO:0008283//cell population proliferation;GO:0008285//negative regulation of cell population proliferation;GO:0009887//animal organ morphogenesis;GO:0009952//anterior/posterior pattern specification;GO:0010862//positive regulation of pathway-restricted SMAD protein phosphorylation;GO:0…	GO:0005576//extracellular region;GO:0005615//extracellular space;GO:0005654//nucleoplasm;GO:0032991//protein-containing complex;GO:0043231//intracellular membrane-bounded organelle;	GO:0005125//cytokine activity;GO:0005515//protein binding;GO:0008083//growth factor activity;	ko04060(Cytokine-cytokine receptor interaction)
ENSMUSG00000060519	2471.51	1896.83	3046.19	1.60594	0.683417	3.65549e-11	5.66079e-09	Nodiff	1	156481187	156501926	-	3892	Tor3a	GO:0000166;GO:0005515;GO:0005524;GO:0005635;GO:0005737;GO:0005783;GO:0005788;GO:0016887	K23000	-	O	KOG2170;35FUE;38U6N;3BH7A;3CXQQ;3JCGE;489UD;48XJX;4PXQF	torsin family 3, member A [Source:MGI Symbol;Acc:MGI:1353652]	30935	Q9ER38	-	GO:0005635//nuclear envelope;GO:0005737//cytoplasm;GO:0005783//endoplasmic reticulum;GO:0005788//endoplasmic reticulum lumen;	GO:0000166//nucleotide binding;GO:0005515//protein binding;GO:0005524//ATP binding;GO:0016887//ATP hydrolysis activity;	-
ENSMUSG00000020680	6166.97	5145.72	7188.21	1.39693	0.482258	3.73086e-11	5.72637e-09	Nodiff	11	83363912	83397569	+	2919	Taf15	GO:0003676;GO:0003712;GO:0003723;GO:0003730;GO:0005634;GO:0005654;GO:0005737;GO:0006354;GO:0006355;GO:0008380;GO:0010467;GO:0046872;GO:0048255;GO:0140677	K14651	-	A;J	KOG1995;35AX3;38C9D;3BF5R;3CZA9;3J7X9;48348;4932U;4PWWV	TATA-box binding protein associated factor 15 [Source:MGI Symbol;Acc:MGI:1917689]	70439	Q8BQ46	GO:0006354//DNA-templated transcription, elongation;GO:0006355//regulation of transcription, DNA-templated;GO:0008380//RNA splicing;GO:0010467//gene expression;GO:0048255//mRNA stabilization;	GO:0005634//nucleus;GO:0005654//nucleoplasm;GO:0005737//cytoplasm;	GO:0003676//nucleic acid binding;GO:0003712//transcription coregulator activity;GO:0003723//RNA binding;GO:0003730//mRNA 3'-UTR binding;GO:0046872//metal ion binding;GO:0140677//molecular function activator activity;	ko05202(Transcriptional misregulation in cancer);ko03022(Basal transcription factors)
ENSMUSG00000044533	1483.34	1778.18	1188.51	0.66839	-0.581238	3.91667e-11	5.95884e-09	Nodiff	17	24937090	24940903	+	1830	Rps2	GO:0002181;GO:0003723;GO:0003729;GO:0003735;GO:0005634;GO:0005654;GO:0005730;GO:0005737;GO:0005829;GO:0005840;GO:0006412;GO:0015935;GO:0017134;GO:0019899;GO:0022626;GO:0022627;GO:0044877;GO:0045202;GO:0051443;GO:0071353;GO:1990904	K02981	-	J	KOG0877;359WY;38F84;3BB55;3CVYE;3J6ZV;486YZ;48ZDQ	ribosomal protein S2 [Source:MGI Symbol;Acc:MGI:105110]	16898	P25444;Q58EU3	GO:0002181//cytoplasmic translation;GO:0006412//translation;GO:0051443//positive regulation of ubiquitin-protein transferase activity;GO:0071353//cellular response to interleukin-4;	GO:0005634//nucleus;GO:0005654//nucleoplasm;GO:0005730//nucleolus;GO:0005737//cytoplasm;GO:0005829//cytosol;GO:0005840//ribosome;GO:0015935//small ribosomal subunit;GO:0022626//cytosolic ribosome;GO:0022627//cytosolic small ribosomal subunit;GO:0045202//synapse;GO:1990904//ribonucleoprotein complex;	GO:0003723//RNA binding;GO:0003729//mRNA binding;GO:0003735//structural constituent of ribosome;GO:0017134//fibroblast growth factor binding;GO:0019899//enzyme binding;GO:0044877//protein-containing complex binding;	ko05171(Coronavirus disease - COVID-19);ko03010(Ribosome)
ENSMUSG00000008136	2271.62	1629.28	2913.96	1.78849	0.838744	3.99562e-11	6.02609e-09	Nodiff	1	43162234	43236144	-	1897	Fhl2	GO:0000122;GO:0001649;GO:0003712;GO:0003714;GO:0005515;GO:0005634;GO:0005737;GO:0006354;GO:0006357;GO:0008134;GO:0009725;GO:0030018;GO:0031430;GO:0042802;GO:0043066;GO:0043425;GO:0046872;GO:0055014;GO:0055015;GO:0060347;GO:0070885	K14380	-	S;Z;T;K	KOG1704;359C4;39NFI;3BA1X;3CT4S;3J31G;481D9;490U1;4PUJI	four and a half LIM domains 2 [Source:MGI Symbol;Acc:MGI:1338762]	14200	O70433;Q543D7	GO:0000122//negative regulation of transcription by RNA polymerase II;GO:0001649//osteoblast differentiation;GO:0006354//DNA-templated transcription, elongation;GO:0006357//regulation of transcription by RNA polymerase II;GO:0009725//response to hormone;GO:0043066//negative regulation of apoptotic process;GO:0055014//atrial cardiac muscle cell development;GO:0055015//ventricular cardiac muscle ce…	GO:0005634//nucleus;GO:0005737//cytoplasm;GO:0030018//Z disc;GO:0031430//M band;	GO:0003712//transcription coregulator activity;GO:0003714//transcription corepressor activity;GO:0005515//protein binding;GO:0008134//transcription factor binding;GO:0042802//identical protein binding;GO:0043425//bHLH transcription factor binding;GO:0046872//metal ion binding;	ko04380(Osteoclast differentiation)
ENSMUSG00000025203	12192.4	9009.07	15375.7	1.70669	0.771202	4.90219e-11	7.32963e-09	Nodiff	19	44282113	44295303	+	5464	Scd2	GO:0004768;GO:0005506;GO:0005730;GO:0005783;GO:0005789;GO:0006629;GO:0006631;GO:0006633;GO:0006636;GO:0008610;GO:0016020;GO:0016021;GO:0016053;GO:0016215;GO:0016491;GO:0016717;GO:0030176;GO:0032896;GO:0043231;GO:0046872;GO:0070542;GO:1903966	K00507	EC:1.14.19.1	I	KOG1600;35FS7;38GU7;3BENV;3CTC4;3J9V5;487JH;48VVN;4Q3HZ	stearoyl-Coenzyme A desaturase 2 [Source:MGI Symbol;Acc:MGI:98240]	20250	P13011	GO:0006629//lipid metabolic process;GO:0006631//fatty acid metabolic process;GO:0006633//fatty acid biosynthetic process;GO:0006636//unsaturated fatty acid biosynthetic process;GO:0008610//lipid biosynthetic process;GO:0016053//organic acid biosynthetic process;GO:0070542//response to fatty acid;GO:1903966//monounsaturated fatty acid biosynthetic process;	GO:0005730//nucleolus;GO:0005783//endoplasmic reticulum;GO:0005789//endoplasmic reticulum membrane;GO:0016020//membrane;GO:0016021//integral component of membrane;GO:0030176//integral component of endoplasmic reticulum membrane;GO:0043231//intracellular membrane-bounded organelle;	GO:0004768//stearoyl-CoA 9-desaturase activity;GO:0005506//iron ion binding;GO:0016215//acyl-CoA desaturase activity;GO:0016491//oxidoreductase activity;GO:0016717//oxidoreductase activity, acting on paired donors, with oxidation of a pair of donors resulting in the reduction of molecular oxygen to two molecules of water;GO:0032896//palmitoyl-CoA 9-desaturase activity;GO:0046872//metal ion bindin…	ko04936(Alcoholic liver disease);ko04152(AMPK signaling pathway);ko03320(PPAR signaling pathway);ko01040(Biosynthesis of unsaturated fatty acids)
ENSMUSG00000034771	568.608	344.603	792.613	2.30008	1.20168	4.97734e-11	7.37837e-09	Up Regulation	10	81410395	81426679	+	6221	Tle2	GO:0003714;GO:0005515;GO:0005634;GO:0005654;GO:0005667;GO:0005925;GO:0006355;GO:0016055;GO:0016604;GO:0045892;GO:0090090	K04497	-	S;B	KOG0639;35CM4;39UY0;3BBTV;3D2NX;3JB4Y;48AJI;497BH;4Q04A	transducin-like enhancer of split 2 [Source:MGI Symbol;Acc:MGI:104635]	21886	Q9WVB2;Q3UN01	GO:0006355//regulation of transcription, DNA-templated;GO:0016055//Wnt signaling pathway;GO:0045892//negative regulation of transcription, DNA-templated;GO:0090090//negative regulation of canonical Wnt signaling pathway;	GO:0005634//nucleus;GO:0005654//nucleoplasm;GO:0005667//transcription regulator complex;GO:0005925//focal adhesion;GO:0016604//nuclear body;	GO:0003714//transcription corepressor activity;GO:0005515//protein binding;	ko04330(Notch signaling pathway);ko04310(Wnt signaling pathway)
ENSMUSG00000026069	210.978	289.945	132.012	0.455299	-1.13511	5.27408e-11	7.752e-09	Down Regulation	1	40468730	40504575	+	6894	Il1rl1	GO:0002113;GO:0002114;GO:0002826;GO:0003953;GO:0004908;GO:0005515;GO:0005576;GO:0005615;GO:0005829;GO:0005886;GO:0005925;GO:0007165;GO:0008285;GO:0009897;GO:0009986;GO:0016020;GO:0016021;GO:0016787;GO:0019221;GO:0032689;GO:0032722;GO:0032754;GO:0038172;GO:0043032;GO:0050135;GO:0050729;GO:0061809	K05171	-	S;T	2RU6H;35CBS;39R66;3BKXI;3D31H;3J7KG;48CYG;490Z0;4Q1IB	interleukin 1 receptor-like 1 [Source:MGI Symbol;Acc:MGI:98427]	17082	P14719	GO:0002826//negative regulation of T-helper 1 type immune response;GO:0007165//signal transduction;GO:0008285//negative regulation of cell population proliferation;GO:0019221//cytokine-mediated signaling pathway;GO:0032689//negative regulation of interferon-gamma production;GO:0032722//positive regulation of chemokine production;GO:0032754//positive regulation of interleukin-5 production;GO:00381…	GO:0005576//extracellular region;GO:0005615//extracellular space;GO:0005829//cytosol;GO:0005886//plasma membrane;GO:0005925//focal adhesion;GO:0009897//external side of plasma membrane;GO:0009986//cell surface;GO:0016020//membrane;GO:0016021//integral component of membrane;	GO:0002113//interleukin-33 binding;GO:0002114//interleukin-33 receptor activity;GO:0003953//NAD+ nucleosidase activity;GO:0004908//interleukin-1 receptor activity;GO:0005515//protein binding;GO:0016787//hydrolase activity;GO:0050135//NAD(P)+ nucleosidase activity;GO:0061809//NAD+ nucleotidase, cyclic ADP-ribose generating;	ko04060(Cytokine-cytokine receptor interaction)
ENSMUSG00000058558	10850.3	12605.5	9095.03	0.721512	-0.470904	5.38524e-11	7.8196e-09	Nodiff	5	108048368	108056871	+	3920	Rpl5	GO:0000027;GO:0002181;GO:0003723;GO:0003729;GO:0003730;GO:0003735;GO:0005515;GO:0005634;GO:0005654;GO:0005730;GO:0005737;GO:0005783;GO:0005829;GO:0005840;GO:0006364;GO:0006412;GO:0008097;GO:0010628;GO:0010922;GO:0014069;GO:0017101;GO:0019843;GO:0022625;GO:0022626;GO:0031625;GO:0032991;GO:0042273;GO:0045202;GO:0045727;GO:0048027;GO:0050821;GO:1901796;GO:1904667;GO:1905017;GO:1905020;GO:1905023;GO:…	K02932	-	J	KOG0875;38BT6;3BDDH;3CXDW;3J50V;484F8;49085	ribosomal protein L5 [Source:MGI Symbol;Acc:MGI:102854]	100503670	P47962;Q58EU6	GO:0000027//ribosomal large subunit assembly;GO:0002181//cytoplasmic translation;GO:0006364//rRNA processing;GO:0006412//translation;GO:0010628//positive regulation of gene expression;GO:0010922//positive regulation of phosphatase activity;GO:0042273//ribosomal large subunit biogenesis;GO:0045727//positive regulation of translation;GO:0050821//protein stabilization;GO:1901796//regulation of signa…	GO:0005634//nucleus;GO:0005654//nucleoplasm;GO:0005730//nucleolus;GO:0005737//cytoplasm;GO:0005783//endoplasmic reticulum;GO:0005829//cytosol;GO:0005840//ribosome;GO:0014069//postsynaptic density;GO:0017101//aminoacyl-tRNA synthetase multienzyme complex;GO:0022625//cytosolic large ribosomal subunit;GO:0022626//cytosolic ribosome;GO:0032991//protein-containing complex;GO:0045202//synapse;GO:199090…	GO:0003723//RNA binding;GO:0003729//mRNA binding;GO:0003730//mRNA 3'-UTR binding;GO:0003735//structural constituent of ribosome;GO:0005515//protein binding;GO:0008097//5S rRNA binding;GO:0019843//rRNA binding;GO:0031625//ubiquitin protein ligase binding;GO:0048027//mRNA 5'-UTR binding;GO:1990948//ubiquitin ligase inhibitor activity;	ko05171(Coronavirus disease - COVID-19);ko03010(Ribosome)
ENSMUSG00000029377	861.855	1053	670.708	0.636948	-0.650752	5.41024e-11	7.8196e-09	Nodiff	5	91222481	91241505	+	4128	Ereg	GO:0001525;GO:0001550;GO:0001556;GO:0001819;GO:0005154;GO:0005576;GO:0005615;GO:0005886;GO:0007143;GO:0007171;GO:0007173;GO:0007267;GO:0008083;GO:0008284;GO:0008285;GO:0009299;GO:0009653;GO:0009887;GO:0016020;GO:0016021;GO:0019221;GO:0030154;GO:0030297;GO:0030728;GO:0032755;GO:0038134;GO:0038135;GO:0038138;GO:0042327;GO:0042700;GO:0043434;GO:0043616;GO:0045089;GO:0045740;GO:0045741;GO:0045840;GO:…	K09784	-	S;T	2S5DM;35N21;3A31D;3BQJ6;3D7SW;3JF88;48D6X;490E3;4Q5AP	epiregulin [Source:MGI Symbol;Acc:MGI:107508]	13874	Q61521	GO:0001525//angiogenesis;GO:0001550//ovarian cumulus expansion;GO:0001556//oocyte maturation;GO:0001819//positive regulation of cytokine production;GO:0007143//female meiotic nuclear division;GO:0007171//activation of transmembrane receptor protein tyrosine kinase activity;GO:0007173//epidermal growth factor receptor signaling pathway;GO:0007267//cell-cell signaling;GO:0008284//positive regulatio…	GO:0005576//extracellular region;GO:0005615//extracellular space;GO:0005886//plasma membrane;GO:0016020//membrane;GO:0016021//integral component of membrane;	GO:0005154//epidermal growth factor receptor binding;GO:0008083//growth factor activity;GO:0030297//transmembrane receptor protein tyrosine kinase activator activity;GO:0048018//receptor ligand activity;	ko05210(Colorectal cancer);ko04151(PI3K-Akt signaling pathway);ko04012(ErbB signaling pathway);ko04010(MAPK signaling pathway)
ENSMUSG00000026576	2413.3	1724.89	3101.7	1.7982	0.846552	5.8848e-11	8.4352e-09	Nodiff	1	164264678	164285924	-	3081	Atp1b1	GO:0001666;GO:0001671;GO:0005391;GO:0005515;GO:0005886;GO:0005890;GO:0005901;GO:0006811;GO:0006813;GO:0006814;GO:0006874;GO:0006883;GO:0007155;GO:0008022;GO:0010248;GO:0010468;GO:0010882;GO:0014704;GO:0016020;GO:0016021;GO:0016323;GO:0016324;GO:0016328;GO:0019901;GO:0030001;GO:0030007;GO:0030315;GO:0030674;GO:0031090;GO:0032781;GO:0035725;GO:0036126;GO:0036376;GO:0042383;GO:0043209;GO:0046034;GO:…	K01540	-	P;U	KOG3927;35BQ5;38CMY;3BDEE;3D0QA;3JA4Y;485IP;48VZH;4Q2EQ	ATPase, Na+/K+ transporting, beta 1 polypeptide [Source:MGI Symbol;Acc:MGI:88108]	11931	P14094;Q545P0;Q3TV47	GO:0001666//response to hypoxia;GO:0006811//ion transport;GO:0006813//potassium ion transport;GO:0006814//sodium ion transport;GO:0006874//cellular calcium ion homeostasis;GO:0006883//cellular sodium ion homeostasis;GO:0007155//cell adhesion;GO:0010248//establishment or maintenance of transmembrane electrochemical gradient;GO:0010468//regulation of gene expression;GO:0010882//regulation of cardia…	GO:0005886//plasma membrane;GO:0005890//sodium:potassium-exchanging ATPase complex;GO:0005901//caveola;GO:0014704//intercalated disc;GO:0016020//membrane;GO:0016021//integral component of membrane;GO:0016323//basolateral plasma membrane;GO:0016324//apical plasma membrane;GO:0016328//lateral plasma membrane;GO:0030315//T-tubule;GO:0031090//organelle membrane;GO:0036126//sperm flagellum;GO:0042383/…	GO:0001671//ATPase activator activity;GO:0005391//P-type sodium:potassium-exchanging transporter activity;GO:0005515//protein binding;GO:0008022//protein C-terminus binding;GO:0019901//protein kinase binding;GO:0030674//protein-macromolecule adaptor activity;GO:0046982//protein heterodimerization activity;GO:0051117//ATPase binding;	ko04978(Mineral absorption);ko04976(Bile secretion);ko04974(Protein digestion and absorption);ko04973(Carbohydrate digestion and absorption);ko04972(Pancreatic secretion);ko04971(Gastric acid secretion);ko04970(Salivary secretion);ko04964(Proximal tubule bicarbonate reclamation);ko04961(Endocrine and other factor-regulated calcium reabsorption);ko04960(Aldosterone-regulated sodium reabsorption);k…
ENSMUSG00000024308	3064.88	2518.48	3611.28	1.43391	0.519953	5.99669e-11	8.52512e-09	Nodiff	17	34134873	34148266	+	3628	Tapbp	GO:0000139;GO:0002397;GO:0002398;GO:0002479;GO:0002502;GO:0003823;GO:0005515;GO:0005783;GO:0005789;GO:0005887;GO:0006952;GO:0010468;GO:0016020;GO:0016021;GO:0019885;GO:0030670;GO:0042824;GO:0046978;GO:0046979;GO:0050776;GO:0050823;GO:0061635;GO:0061779;GO:0062061;GO:0065003	K08058	-	S	2QR0A;35K5N;38H1S;3BJ8I;3D0S3;3JFSU;48B23;494B6;4PZX2	TAP binding protein [Source:MGI Symbol;Acc:MGI:1201689]	21356	Q9R233;Q3U9A3;Q9D679;Q8C6N4	GO:0002397//MHC class I protein complex assembly;GO:0002398//MHC class Ib protein complex assembly;GO:0002479//antigen processing and presentation of exogenous peptide antigen via MHC class I, TAP-dependent;GO:0002502//peptide antigen assembly with MHC class I protein complex;GO:0006952//defense response;GO:0010468//regulation of gene expression;GO:0019885//antigen processing and presentation of …	GO:0000139//Golgi membrane;GO:0005783//endoplasmic reticulum;GO:0005789//endoplasmic reticulum membrane;GO:0005887//integral component of plasma membrane;GO:0016020//membrane;GO:0016021//integral component of membrane;GO:0030670//phagocytic vesicle membrane;GO:0042824//MHC class I peptide loading complex;GO:0061779//Tapasin-ERp57 complex;	GO:0003823//antigen binding;GO:0005515//protein binding;GO:0046978//TAP1 binding;GO:0046979//TAP2 binding;GO:0062061//TAP complex binding;	ko05170(Human immunodeficiency virus 1 infection);ko05169(Epstein-Barr virus infection);ko05168(Herpes simplex virus 1 infection);ko05163(Human cytomegalovirus infection);ko04612(Antigen processing and presentation)
ENSMUSG00000011256	218.138	142.655	293.62	2.05826	1.04142	7.1563e-11	1.0091e-08	Up Regulation	11	45946819	46038170	+	7115	Adam19	GO:0001890;GO:0004222;GO:0005515;GO:0005634;GO:0005794;GO:0006508;GO:0006509;GO:0007507;GO:0008233;GO:0008237;GO:0010628;GO:0016020;GO:0016021;GO:0016485;GO:0016787;GO:0017124;GO:0042987;GO:0046872;GO:0062023;GO:1902945;GO:2000049	K08608	EC:3.4.24.-	O;L	KOG3607;35A11;38B6W;3B9I0;3CU5P;3JAN4;47ZIE;4927R;4PXAJ	a disintegrin and metallopeptidase domain 19 (meltrin beta) [Source:MGI Symbol;Acc:MGI:105377]	11492	O35674;Q3UHT3	GO:0001890//placenta development;GO:0006508//proteolysis;GO:0006509//membrane protein ectodomain proteolysis;GO:0007507//heart development;GO:0010628//positive regulation of gene expression;GO:0016485//protein processing;GO:0042987//amyloid precursor protein catabolic process;GO:2000049//positive regulation of cell-cell adhesion mediated by cadherin;	GO:0005634//nucleus;GO:0005794//Golgi apparatus;GO:0016020//membrane;GO:0016021//integral component of membrane;GO:0062023//collagen-containing extracellular matrix;	GO:0004222//metalloendopeptidase activity;GO:0005515//protein binding;GO:0008233//peptidase activity;GO:0008237//metallopeptidase activity;GO:0016787//hydrolase activity;GO:0017124//SH3 domain binding;GO:0046872//metal ion binding;GO:1902945//metalloendopeptidase activity involved in amyloid precursor protein catabolic process;	-
ENSMUSG00000053101	996.122	1241.6	750.644	0.604578	-0.726	7.80171e-11	1.09123e-08	Nodiff	13	19933852	20008427	-	5974	Gpr141	GO:0004930;GO:0005575;GO:0005886;GO:0007165;GO:0007186;GO:0016020;GO:0016021	K08429	-	S;T	2RXS2;35FM6;39X9W;3BIGZ;3D1YK;3J6WQ;4842E;496Q5;4PXVR	G protein-coupled receptor 141 [Source:MGI Symbol;Acc:MGI:2672983]	353346	Q7TQP0	GO:0007165//signal transduction;GO:0007186//G protein-coupled receptor signaling pathway;	GO:0005575//cellular_component;GO:0005886//plasma membrane;GO:0016020//membrane;GO:0016021//integral component of membrane;	GO:0004930//G protein-coupled receptor activity;	-
ENSMUSG00000025268	1580.77	1068.16	2093.37	1.95978	0.970691	8.45575e-11	1.17325e-08	Nodiff	X	149589366	149597341	-	3239	Maged2	GO:0000122;GO:0003674;GO:0005634;GO:0005654;GO:0005730;GO:0005829;GO:0007565;GO:0070294	K24127	-	S	KOG4562;35DUS;38V4K;3BJSD;3D2KY;3J4MZ;4859G;495F7;4PWKV	MAGE family member D2 [Source:MGI Symbol;Acc:MGI:1933391]	80884	Q9ER67	GO:0000122//negative regulation of transcription by RNA polymerase II;GO:0007565//female pregnancy;GO:0070294//renal sodium ion absorption;	GO:0005634//nucleus;GO:0005654//nucleoplasm;GO:0005730//nucleolus;GO:0005829//cytosol;	GO:0003674//molecular_function;	-
ENSMUSG00000040711	2849.92	2346.32	3353.52	1.42927	0.515277	9.85717e-11	1.35685e-08	Nodiff	11	32297820	32378173	+	9793	Sh3pxd2b	GO:0001501;GO:0001654;GO:0002051;GO:0002102;GO:0005515;GO:0005737;GO:0006801;GO:0007507;GO:0010314;GO:0010628;GO:0016176;GO:0022617;GO:0030154;GO:0032266;GO:0035091;GO:0040018;GO:0042169;GO:0042554;GO:0042995;GO:0045600;GO:0048705;GO:0050790;GO:0051496;GO:0060348;GO:0060378;GO:0060612;GO:0070161;GO:0070273;GO:0071800;GO:0072657;GO:0080025;GO:1904179;GO:1904888	K24032	-	T;D;L;B;U	KOG0905;35DD3;39NPW;3B9RJ;3CVHF;3JNWP;48965;493F3;4Q4ST	SH3 and PX domains 2B [Source:MGI Symbol;Acc:MGI:2442062]	268396	A2AAY5	GO:0001501//skeletal system development;GO:0001654//eye development;GO:0002051//osteoblast fate commitment;GO:0006801//superoxide metabolic process;GO:0007507//heart development;GO:0010628//positive regulation of gene expression;GO:0022617//extracellular matrix disassembly;GO:0030154//cell differentiation;GO:0040018//positive regulation of multicellular organism growth;GO:0042554//superoxide anio…	GO:0002102//podosome;GO:0005737//cytoplasm;GO:0042995//cell projection;GO:0070161//anchoring junction;	GO:0005515//protein binding;GO:0010314//phosphatidylinositol-5-phosphate binding;GO:0016176//superoxide-generating NADPH oxidase activator activity;GO:0032266//phosphatidylinositol-3-phosphate binding;GO:0035091//phosphatidylinositol binding;GO:0042169//SH2 domain binding;GO:0070273//phosphatidylinositol-4-phosphate binding;GO:0080025//phosphatidylinositol-3,5-bisphosphate binding;	-
ENSMUSG00000021903	1401.79	1987.56	816.014	0.410561	-1.28433	1.18475e-10	1.61797e-08	Down Regulation	14	31750946	31784154	+	6326	Galnt15	GO:0000139;GO:0003674;GO:0004653;GO:0005794;GO:0006486;GO:0006493;GO:0008150;GO:0016020;GO:0016021;GO:0016740;GO:0016757;GO:0030133;GO:0030246;GO:0046872	K00710	EC:2.4.1.41	O;M	KOG3736;35BGZ;38N4Z;3BBSU;3D1YX;3JC3M;47ZRP;4925V;4PVTI	polypeptide N-acetylgalactosaminyltransferase 15 [Source:MGI Symbol;Acc:MGI:1926004]	78754	Q9D2N8	GO:0006486//protein glycosylation;GO:0006493//protein O-linked glycosylation;GO:0008150//biological_process;	GO:0000139//Golgi membrane;GO:0005794//Golgi apparatus;GO:0016020//membrane;GO:0016021//integral component of membrane;GO:0030133//transport vesicle;	GO:0003674//molecular_function;GO:0004653//polypeptide N-acetylgalactosaminyltransferase activity;GO:0016740//transferase activity;GO:0016757//glycosyltransferase activity;GO:0030246//carbohydrate binding;GO:0046872//metal ion binding;	ko00514(Other types of O-glycan biosynthesis);ko00512(Mucin type O-glycan biosynthesis)
ENSMUSG00000022483	478.802	632.306	325.298	0.514463	-0.958862	1.31517e-10	1.78206e-08	Nodiff	15	97873483	97902576	-	9243	Col2a1	GO:0001501;GO:0001502;GO:0001503;GO:0001894;GO:0001958;GO:0002062;GO:0003007;GO:0005201;GO:0005515;GO:0005576;GO:0005581;GO:0005585;GO:0005592;GO:0005604;GO:0005615;GO:0005737;GO:0006029;GO:0007417;GO:0007601;GO:0007605;GO:0010468;GO:0030198;GO:0030199;GO:0030903;GO:0031012;GO:0035108;GO:0042289;GO:0042472;GO:0042802;GO:0043394;GO:0046872;GO:0048407;GO:0048705;GO:0048839;GO:0048856;GO:0051216;GO:…	K19719	-	W;D	KOG3544;35RMG;38CJN;3BAFZ;3CU1R;3J9Z0;4811A;48XN1;4Q9II	collagen, type II, alpha 1 [Source:MGI Symbol;Acc:MGI:88452]	12824	P28481	GO:0001501//skeletal system development;GO:0001502//cartilage condensation;GO:0001503//ossification;GO:0001894//tissue homeostasis;GO:0001958//endochondral ossification;GO:0002062//chondrocyte differentiation;GO:0003007//heart morphogenesis;GO:0006029//proteoglycan metabolic process;GO:0007417//central nervous system development;GO:0007601//visual perception;GO:0007605//sensory perception of soun…	GO:0005576//extracellular region;GO:0005581//collagen trimer;GO:0005585//collagen type II trimer;GO:0005592//collagen type XI trimer;GO:0005604//basement membrane;GO:0005615//extracellular space;GO:0005737//cytoplasm;GO:0031012//extracellular matrix;GO:0062023//collagen-containing extracellular matrix;GO:0110165//cellular anatomical entity;	GO:0005201//extracellular matrix structural constituent;GO:0005515//protein binding;GO:0042289//MHC class II protein binding;GO:0042802//identical protein binding;GO:0043394//proteoglycan binding;GO:0046872//metal ion binding;GO:0048407//platelet-derived growth factor binding;	ko05165(Human papillomavirus infection);ko04974(Protein digestion and absorption);ko04512(ECM-receptor interaction);ko04510(Focal adhesion);ko04151(PI3K-Akt signaling pathway)
ENSMUSG00000021614	7571.45	6091.24	9051.67	1.48601	0.571447	1.37822e-10	1.85301e-08	Nodiff	13	89803431	89890628	-	14462	Vcan	GO:0005509;GO:0005540;GO:0005576;GO:0007155;GO:0030246;GO:0071944	K06793	-	O;T	2QRBE;35NRT;38FU8;3BF87;3CRVE;3JAGK;482DS;48Y0R;4PUGK	versican [Source:MGI Symbol;Acc:MGI:102889]	13003	E9PYH0	GO:0007155//cell adhesion;	GO:0005576//extracellular region;GO:0071944//cell periphery;	GO:0005509//calcium ion binding;GO:0005540//hyaluronic acid binding;GO:0030246//carbohydrate binding;	ko04514(Cell adhesion molecules)
ENSMUSG00000052776	1007.13	759.98	1254.28	1.65041	0.722824	1.55835e-10	2.07908e-08	Nodiff	5	121034319	121045584	-	1885	Oas1a	GO:0000166;GO:0001730;GO:0002376;GO:0003723;GO:0003725;GO:0005515;GO:0005524;GO:0005634;GO:0005654;GO:0005737;GO:0005739;GO:0005783;GO:0005829;GO:0005840;GO:0006006;GO:0006164;GO:0009615;GO:0016020;GO:0016740;GO:0016779;GO:0032728;GO:0032760;GO:0034138;GO:0034142;GO:0035457;GO:0035458;GO:0042593;GO:0042742;GO:0043129;GO:0043231;GO:0045071;GO:0045087;GO:0046872;GO:0048525;GO:0051259;GO:0051607;GO:…	K14216	EC:2.7.7.84	O	KOG0001;35FMM;39V3T;3BGAU;3CZZH;3JQ8I;484CV;48Z7T;4PS7C	2'-5' oligoadenylate synthetase 1A [Source:MGI Symbol;Acc:MGI:2180860]	246730	P11928	GO:0002376//immune system process;GO:0006006//glucose metabolic process;GO:0006164//purine nucleotide biosynthetic process;GO:0009615//response to virus;GO:0032728//positive regulation of interferon-beta production;GO:0032760//positive regulation of tumor necrosis factor production;GO:0034138//toll-like receptor 3 signaling pathway;GO:0034142//toll-like receptor 4 signaling pathway;GO:0035457//ce…	GO:0005634//nucleus;GO:0005654//nucleoplasm;GO:0005737//cytoplasm;GO:0005739//mitochondrion;GO:0005783//endoplasmic reticulum;GO:0005829//cytosol;GO:0005840//ribosome;GO:0016020//membrane;GO:0043231//intracellular membrane-bounded organelle;	GO:0000166//nucleotide binding;GO:0001730//2'-5'-oligoadenylate synthetase activity;GO:0003723//RNA binding;GO:0003725//double-stranded RNA binding;GO:0005515//protein binding;GO:0005524//ATP binding;GO:0016740//transferase activity;GO:0016779//nucleotidyltransferase activity;GO:0046872//metal ion binding;	ko05171(Coronavirus disease - COVID-19);ko05169(Epstein-Barr virus infection);ko05168(Herpes simplex virus 1 infection);ko05164(Influenza A);ko05162(Measles);ko05160(Hepatitis C);ko04621(NOD-like receptor signaling pathway)
ENSMUSG00000056888	1608.77	1917.83	1299.71	0.677695	-0.561293	1.58181e-10	2.09426e-08	Nodiff	10	111821353	111838536	-	1543	Glipr1	GO:0005576;GO:0005615;GO:0016020;GO:0016021	K24834	-	A;S;D;K	KOG3017;35MGB;39U9X;3BHZ2;3CXDK;3J6WR;485I6;498GW;4Q4IA	GLI pathogenesis-related 1 (glioma) [Source:MGI Symbol;Acc:MGI:1920940]	73690	Q9CWG1;Q4QQK5	-	GO:0005576//extracellular region;GO:0005615//extracellular space;GO:0016020//membrane;GO:0016021//integral component of membrane;	-	-
ENSMUSG00000062488	2246.81	1406.78	3086.84	2.19426	1.13373	1.69415e-10	2.22601e-08	Up Regulation	19	34585370	34590801	+	2000	Ifit3b	GO:0003723;GO:0005515;GO:0005737;GO:0005739;GO:0005829;GO:0008285;GO:0009615;GO:0035457;GO:0042802;GO:0043066;GO:0051607	K24849	-	O;T	KOG1124;35GB3;39VM4;3BNX8;3D16V;3J87T;485HI;496TB;4PTHH	interferon-induced protein with tetratricopeptide repeats 3B [Source:MGI Symbol;Acc:MGI:3698419]	667370	Q8BPC3;E9PV48	GO:0008285//negative regulation of cell population proliferation;GO:0009615//response to virus;GO:0035457//cellular response to interferon-alpha;GO:0043066//negative regulation of apoptotic process;GO:0051607//defense response to virus;	GO:0005737//cytoplasm;GO:0005739//mitochondrion;GO:0005829//cytosol;	GO:0003723//RNA binding;GO:0005515//protein binding;GO:0042802//identical protein binding;	-
ENSMUSG00000020423	1763.81	1216.75	2310.88	1.89923	0.925414	1.71234e-10	2.233e-08	Nodiff	1	134002908	134006858	-	2743	Btg2	GO:0000122;GO:0003714;GO:0005515;GO:0005634;GO:0005737;GO:0006479;GO:0006974;GO:0008285;GO:0008306;GO:0009612;GO:0009952;GO:0010033;GO:0010243;GO:0014070;GO:0017148;GO:0021542;GO:0021954;GO:0030182;GO:0031175;GO:0035914;GO:0043066;GO:0043434;GO:0043524;GO:0045930;GO:0051602;GO:0060213;GO:0061351;GO:2000178	K14443	-	S;T;K	KOG4006;35E1S;3A43J;3BH5K;3CV58;3J27S;487CA;48Y8B;4Q7PW	BTG anti-proliferation factor 2 [Source:MGI Symbol;Acc:MGI:108384]	12227	Q04211;Q3TF68	GO:0000122//negative regulation of transcription by RNA polymerase II;GO:0006479//protein methylation;GO:0006974//cellular response to DNA damage stimulus;GO:0008285//negative regulation of cell population proliferation;GO:0008306//associative learning;GO:0009612//response to mechanical stimulus;GO:0009952//anterior/posterior pattern specification;GO:0010033//response to organic substance;GO:0010…	GO:0005634//nucleus;GO:0005737//cytoplasm;	GO:0003714//transcription corepressor activity;GO:0005515//protein binding;	ko03018(RNA degradation)
ENSMUSG00000030409	288.328	200.73	375.926	1.87279	0.90519	1.84576e-10	2.38902e-08	Nodiff	7	18817774	18827746	+	4330	Dmpk	GO:0000166;GO:0002028;GO:0004672;GO:0004674;GO:0005515;GO:0005524;GO:0005634;GO:0005640;GO:0005737;GO:0005739;GO:0005741;GO:0005783;GO:0005789;GO:0005829;GO:0005886;GO:0006468;GO:0006874;GO:0006998;GO:0008016;GO:0010657;GO:0010830;GO:0014722;GO:0014853;GO:0016020;GO:0016021;GO:0016301;GO:0016310;GO:0016529;GO:0016740;GO:0017020;GO:0018105;GO:0031307;GO:0031965;GO:0033017;GO:0035556;GO:0046872;GO:…	K08788	EC:2.7.11.1	T;K;L	KOG0612;35A0T;39SU4;3BJRW;3CSFS;3JCM0;481XG;48W2I;4PVGF	dystrophia myotonica-protein kinase [Source:MGI Symbol;Acc:MGI:94906]	13400	P54265	GO:0002028//regulation of sodium ion transport;GO:0006468//protein phosphorylation;GO:0006874//cellular calcium ion homeostasis;GO:0006998//nuclear envelope organization;GO:0008016//regulation of heart contraction;GO:0010657//muscle cell apoptotic process;GO:0010830//regulation of myotube differentiation;GO:0014722//regulation of skeletal muscle contraction by calcium ion signaling;GO:0014853//re…	GO:0005634//nucleus;GO:0005640//nuclear outer membrane;GO:0005737//cytoplasm;GO:0005739//mitochondrion;GO:0005741//mitochondrial outer membrane;GO:0005783//endoplasmic reticulum;GO:0005789//endoplasmic reticulum membrane;GO:0005829//cytosol;GO:0005886//plasma membrane;GO:0016020//membrane;GO:0016021//integral component of membrane;GO:0016529//sarcoplasmic reticulum;GO:0031307//integral component …	GO:0000166//nucleotide binding;GO:0004672//protein kinase activity;GO:0004674//protein serine/threonine kinase activity;GO:0005515//protein binding;GO:0005524//ATP binding;GO:0016301//kinase activity;GO:0016740//transferase activity;GO:0017020//myosin phosphatase regulator activity;GO:0046872//metal ion binding;GO:0106310//protein serine kinase activity;	-
ENSMUSG00000025986	719.883	883.161	556.605	0.630241	-0.666024	1.91181e-10	2.43194e-08	Nodiff	1	46846704	46932012	-	6095	Slc39a10	GO:0002903;GO:0005385;GO:0005886;GO:0005887;GO:0006811;GO:0006829;GO:0006882;GO:0016020;GO:0016021;GO:0030001;GO:0030890;GO:0046873;GO:0050861;GO:0055085;GO:0071578;GO:1903615	K14716	-	P	KOG2693;35GUU;38C7J;3BBZP;3CXNR;3JDRS;481KA;49398;4Q16D	solute carrier family 39 (zinc transporter), member 10 [Source:MGI Symbol;Acc:MGI:1914515]	227059	Q6P5F6	GO:0002903//negative regulation of B cell apoptotic process;GO:0006811//ion transport;GO:0006829//zinc ion transport;GO:0006882//cellular zinc ion homeostasis;GO:0030001//metal ion transport;GO:0030890//positive regulation of B cell proliferation;GO:0050861//positive regulation of B cell receptor signaling pathway;GO:0055085//transmembrane transport;GO:0071578//zinc ion import across plasma membr…	GO:0005886//plasma membrane;GO:0005887//integral component of plasma membrane;GO:0016020//membrane;GO:0016021//integral component of membrane;	GO:0005385//zinc ion transmembrane transporter activity;GO:0046873//metal ion transmembrane transporter activity;	ko05012(Parkinson disease);ko05010(Alzheimer disease)
ENSMUSG00000067212	1393.7	1095.96	1691.43	1.54333	0.62605	1.91584e-10	2.43194e-08	Nodiff	17	36340665	36343747	-	2889	H2-T23	GO:0001913;GO:0001916;GO:0002376;GO:0002474;GO:0002476;GO:0002489;GO:0005102;GO:0005615;GO:0005886;GO:0009897;GO:0009986;GO:0016020;GO:0016021;GO:0030670;GO:0030881;GO:0032398;GO:0042288;GO:0042605;GO:0042608;GO:0042612;GO:0046703;GO:0048839;GO:0071556	K06751	-	S;T	2RQEK;35BEG;39XY0;3BNS8;3D1TZ;3JD16;483A8;48V6P;4Q1XJ	histocompatibility 2, T region locus 23 [Source:MGI Symbol;Acc:MGI:95957]	15040	P06339;Q3V014	GO:0001913//T cell mediated cytotoxicity;GO:0001916//positive regulation of T cell mediated cytotoxicity;GO:0002376//immune system process;GO:0002474//antigen processing and presentation of peptide antigen via MHC class I;GO:0002476//antigen processing and presentation of endogenous peptide antigen via MHC class Ib;GO:0002489//antigen processing and presentation of endogenous peptide antigen via …	GO:0005615//extracellular space;GO:0005886//plasma membrane;GO:0009897//external side of plasma membrane;GO:0009986//cell surface;GO:0016020//membrane;GO:0016021//integral component of membrane;GO:0030670//phagocytic vesicle membrane;GO:0032398//MHC class Ib protein complex;GO:0042612//MHC class I protein complex;GO:0071556//integral component of lumenal side of endoplasmic reticulum membrane;	GO:0005102//signaling receptor binding;GO:0030881//beta-2-microglobulin binding;GO:0042288//MHC class I protein binding;GO:0042605//peptide antigen binding;GO:0042608//T cell receptor binding;GO:0046703//natural killer cell lectin-like receptor binding;	ko05416(Viral myocarditis);ko05332(Graft-versus-host disease);ko05330(Allograft rejection);ko05320(Autoimmune thyroid disease);ko05203(Viral carcinogenesis);ko05170(Human immunodeficiency virus 1 infection);ko05169(Epstein-Barr virus infection);ko05168(Herpes simplex virus 1 infection);ko05167(Kaposi sarcoma-associated herpesvirus infection);ko05166(Human T-cell leukemia virus 1 infection);ko0516…
ENSMUSG00000064215	1616.78	1922.45	1311.1	0.681991	-0.552175	1.92098e-10	2.43194e-08	Nodiff	12	103400470	103406498	+	1467	Ifi27	GO:0000122;GO:0005521;GO:0005635;GO:0005637;GO:0005739;GO:0016020;GO:0016021;GO:0031966;GO:0042802;GO:0046825;GO:0061629;GO:0097190	-	-	S	2S85T;3A3KI;3BRNH;3D857;3JHBU;48FP9;49C4I	interferon, alpha-inducible protein 27 [Source:MGI Symbol;Acc:MGI:1277180]	52668	-	GO:0000122//negative regulation of transcription by RNA polymerase II;GO:0046825//regulation of protein export from nucleus;GO:0097190//apoptotic signaling pathway;	GO:0005635//nuclear envelope;GO:0005637//nuclear inner membrane;GO:0005739//mitochondrion;GO:0016020//membrane;GO:0016021//integral component of membrane;GO:0031966//mitochondrial membrane;	GO:0005521//lamin binding;GO:0042802//identical protein binding;GO:0061629//RNA polymerase II-specific DNA-binding transcription factor binding;	-
ENSMUSG00000003660	3097.31	3626.29	2568.34	0.708255	-0.497659	2.02266e-10	2.5421e-08	Nodiff	2	127050306	127082371	+	7819	Snrnp200	GO:0000166;GO:0000388;GO:0000398;GO:0003676;GO:0003724;GO:0004386;GO:0005524;GO:0005634;GO:0005654;GO:0005681;GO:0005682;GO:0006397;GO:0008380;GO:0016043;GO:0016787;GO:0016887;GO:0042802;GO:0046540;GO:0071005;GO:0071006;GO:0071013;GO:1990904	K12854	EC:3.6.4.13	A;B	KOG0951;35AF1;3ARV9;3BYCJ;3CW5J;3JD8Y;489T7;492SX;4PUVQ	small nuclear ribonucleoprotein 200 (U5) [Source:MGI Symbol;Acc:MGI:2444401]	320632	Q6P4T2	GO:0000388//spliceosome conformational change to release U4 (or U4atac) and U1 (or U11);GO:0000398//mRNA splicing, via spliceosome;GO:0006397//mRNA processing;GO:0008380//RNA splicing;GO:0016043//cellular component organization;	GO:0005634//nucleus;GO:0005654//nucleoplasm;GO:0005681//spliceosomal complex;GO:0005682//U5 snRNP;GO:0046540//U4/U6 x U5 tri-snRNP complex;GO:0071005//U2-type precatalytic spliceosome;GO:0071006//U2-type catalytic step 1 spliceosome;GO:0071013//catalytic step 2 spliceosome;GO:1990904//ribonucleoprotein complex;	GO:0000166//nucleotide binding;GO:0003676//nucleic acid binding;GO:0003724//RNA helicase activity;GO:0004386//helicase activity;GO:0005524//ATP binding;GO:0016787//hydrolase activity;GO:0016887//ATP hydrolysis activity;GO:0042802//identical protein binding;	ko03040(Spliceosome)
ENSMUSG00000013846	2557.6	2113.56	3001.65	1.42019	0.506085	2.07139e-10	2.57355e-08	Nodiff	15	66974724	67048679	-	6851	St3gal1	GO:0002319;GO:0003836;GO:0005576;GO:0005794;GO:0006054;GO:0006468;GO:0006486;GO:0006487;GO:0006629;GO:0008373;GO:0010706;GO:0016020;GO:0016021;GO:0016740;GO:0016757;GO:0032580;GO:0032588;GO:0047288;GO:0097503;GO:1905403;GO:1990675;GO:1990676;GO:1990743	K00780	-	M;G	KOG2692;35A94;397FA;3BAXF;3CRX1;3J3YZ;4844V;498EQ;4PXW5	ST3 beta-galactoside alpha-2,3-sialyltransferase 1 [Source:MGI Symbol;Acc:MGI:98304]	20442	P54751;Q544T4	GO:0002319//memory B cell differentiation;GO:0006054//N-acetylneuraminate metabolic process;GO:0006468//protein phosphorylation;GO:0006486//protein glycosylation;GO:0006487//protein N-linked glycosylation;GO:0006629//lipid metabolic process;GO:0010706//ganglioside biosynthetic process via lactosylceramide;GO:0097503//sialylation;GO:1905403//negative regulation of activated CD8-positive, alpha-bet…	GO:0005576//extracellular region;GO:0005794//Golgi apparatus;GO:0016020//membrane;GO:0016021//integral component of membrane;GO:0032580//Golgi cisterna membrane;GO:0032588//trans-Golgi network membrane;GO:1990675//Golgi medial cisterna membrane;GO:1990676//Golgi trans cisterna membrane;	GO:0003836//beta-galactoside (CMP) alpha-2,3-sialyltransferase activity;GO:0008373//sialyltransferase activity;GO:0016740//transferase activity;GO:0016757//glycosyltransferase activity;GO:0047288//monosialoganglioside sialyltransferase activity;	ko00604(Glycosphingolipid biosynthesis - ganglio series);ko00603(Glycosphingolipid biosynthesis - globo and isoglobo series);ko00533(Glycosaminoglycan biosynthesis - keratan sulfate);ko00512(Mucin type O-glycan biosynthesis)
ENSMUSG00000022893	2788.32	1929.32	3647.33	1.89048	0.918749	2.07736e-10	2.57355e-08	Nodiff	16	85590715	85600001	-	5302	Adamts1	GO:0001542;GO:0001822;GO:0004222;GO:0005515;GO:0005576;GO:0005604;GO:0006508;GO:0008201;GO:0008233;GO:0008237;GO:0008270;GO:0010976;GO:0016525;GO:0016787;GO:0030198;GO:0031012;GO:0031410;GO:0046872;GO:0060347;GO:0062023;GO:1900087;GO:1904707;GO:1904754	K08617	EC:3.4.24.-	O	KOG3538;35JZ8;38BMY;3BEY9;3D28Q;3JG2E;47ZEW;48VBB;4PVNI	a disintegrin-like and metallopeptidase (reprolysin type) with thrombospondin type 1 motif, 1 [Source:MGI Symbol;Acc:MGI:109249]	11504	P97857;Q3TQF7;Q3TTE6	GO:0001542//ovulation from ovarian follicle;GO:0001822//kidney development;GO:0006508//proteolysis;GO:0010976//positive regulation of neuron projection development;GO:0016525//negative regulation of angiogenesis;GO:0030198//extracellular matrix organization;GO:0060347//heart trabecula formation;GO:1900087//positive regulation of G1/S transition of mitotic cell cycle;GO:1904707//positive regulatio…	GO:0005576//extracellular region;GO:0005604//basement membrane;GO:0031012//extracellular matrix;GO:0031410//cytoplasmic vesicle;GO:0062023//collagen-containing extracellular matrix;	GO:0004222//metalloendopeptidase activity;GO:0005515//protein binding;GO:0008201//heparin binding;GO:0008233//peptidase activity;GO:0008237//metallopeptidase activity;GO:0008270//zinc ion binding;GO:0016787//hydrolase activity;GO:0046872//metal ion binding;	-
ENSMUSG00000027254	2067.92	1693.99	2441.85	1.44148	0.527548	2.30427e-10	2.83442e-08	Nodiff	2	121120081	121141313	+	12166	Map1a	GO:0000226;GO:0001750;GO:0003779;GO:0005515;GO:0005518;GO:0005737;GO:0005829;GO:0005856;GO:0005874;GO:0005875;GO:0007026;GO:0007409;GO:0007605;GO:0007613;GO:0008017;GO:0008092;GO:0008093;GO:0008306;GO:0014069;GO:0015631;GO:0016358;GO:0030424;GO:0030425;GO:0031114;GO:0032435;GO:0035255;GO:0043005;GO:0043025;GO:0043194;GO:0043198;GO:0044307;GO:0045202;GO:0045494;GO:0048167;GO:0050882;GO:0070050;GO:…	K10429	-	Z;G	KOG3592;35JB4;38DA1;3B944;3CS9Y;3JDYV;488F0;48W81;4Q4IW	microtubule-associated protein 1 A [Source:MGI Symbol;Acc:MGI:1306776]	17754	Q9QYR6	GO:0000226//microtubule cytoskeleton organization;GO:0007026//negative regulation of microtubule depolymerization;GO:0007409//axonogenesis;GO:0007605//sensory perception of sound;GO:0007613//memory;GO:0008306//associative learning;GO:0016358//dendrite development;GO:0031114//regulation of microtubule depolymerization;GO:0032435//negative regulation of proteasomal ubiquitin-dependent protein catab…	GO:0001750//photoreceptor outer segment;GO:0005737//cytoplasm;GO:0005829//cytosol;GO:0005856//cytoskeleton;GO:0005874//microtubule;GO:0005875//microtubule associated complex;GO:0014069//postsynaptic density;GO:0030424//axon;GO:0030425//dendrite;GO:0043005//neuron projection;GO:0043025//neuronal cell body;GO:0043194//axon initial segment;GO:0043198//dendritic shaft;GO:0044307//dendritic branch;GO:…	GO:0003779//actin binding;GO:0005515//protein binding;GO:0005518//collagen binding;GO:0008017//microtubule binding;GO:0008092//cytoskeletal protein binding;GO:0008093//cytoskeletal anchor activity;GO:0015631//tubulin binding;GO:0035255//ionotropic glutamate receptor binding;	-
ENSMUSG00000020733	323.033	228.58	417.486	1.82643	0.869028	2.32141e-10	2.83538e-08	Nodiff	11	115054167	115072007	+	1925	Slc9a3r1	GO:0001726;GO:0003096;GO:0005102;GO:0005515;GO:0005576;GO:0005737;GO:0005886;GO:0005902;GO:0006814;GO:0007009;GO:0007097;GO:0007191;GO:0007605;GO:0008013;GO:0008104;GO:0008285;GO:0008360;GO:0008361;GO:0010642;GO:0010761;GO:0010764;GO:0010766;GO:0012505;GO:0014067;GO:0015185;GO:0016020;GO:0016055;GO:0016324;GO:0017081;GO:0019902;GO:0019904;GO:0022612;GO:0030033;GO:0030036;GO:0030165;GO:0030175;GO:…	K13365	-	S;T	KOG3528;35DG9;38W1C;3BHWV;3CXNT;3JBR1;4884I;495J6;4Q25Q	solute carrier family 9 (sodium/hydrogen exchanger), member 3 regulator 1 [Source:MGI Symbol;Acc:MGI:1349482]	26941	P70441;Q3TG37	GO:0003096//renal sodium ion transport;GO:0006814//sodium ion transport;GO:0007009//plasma membrane organization;GO:0007097//nuclear migration;GO:0007191//adenylate cyclase-activating dopamine receptor signaling pathway;GO:0007605//sensory perception of sound;GO:0008104//protein localization;GO:0008285//negative regulation of cell population proliferation;GO:0008360//regulation of cell shape;GO:0…	GO:0001726//ruffle;GO:0005576//extracellular region;GO:0005737//cytoplasm;GO:0005886//plasma membrane;GO:0005902//microvillus;GO:0012505//endomembrane system;GO:0016020//membrane;GO:0016324//apical plasma membrane;GO:0030175//filopodium;GO:0031526//brush border membrane;GO:0031528//microvillus membrane;GO:0032420//stereocilium;GO:0032426//stereocilium tip;GO:0042995//cell projection;GO:0045121//m…	GO:0005102//signaling receptor binding;GO:0005515//protein binding;GO:0008013//beta-catenin binding;GO:0015185//gamma-aminobutyric acid transmembrane transporter activity;GO:0017081//chloride channel regulator activity;GO:0019902//phosphatase binding;GO:0019904//protein domain specific binding;GO:0030165//PDZ domain binding;GO:0031698//beta-2 adrenergic receptor binding;GO:0031799//type 2 metabot…	ko05165(Human papillomavirus infection);ko04928(Parathyroid hormone synthesis, secretion and action);ko04530(Tight junction)
ENSMUSG00000064294	143.2	85.5142	200.887	2.34916	1.23215	2.51042e-10	3.0448e-08	Up Regulation	1	58152289	58239857	+	7033	Aox3	GO:0004031;GO:0005506;GO:0005737;GO:0005829;GO:0006805;GO:0009055;GO:0016020;GO:0016021;GO:0016491;GO:0022900;GO:0030151;GO:0042803;GO:0043546;GO:0046872;GO:0050660;GO:0051287;GO:0051536;GO:0051537;GO:0071949	K00157	EC:1.2.3.1	F;C	KOG0430;35U0N;38GEI;3BC8Q;3CXMB;3JGB9;4842N;48WMH	aldehyde oxidase 3 [Source:MGI Symbol;Acc:MGI:1918974]	71724	G3X982;Q9CW59;Q8C6Q4	GO:0006805//xenobiotic metabolic process;GO:0022900//electron transport chain;	GO:0005737//cytoplasm;GO:0005829//cytosol;GO:0016020//membrane;GO:0016021//integral component of membrane;	GO:0004031//aldehyde oxidase activity;GO:0005506//iron ion binding;GO:0009055//electron transfer activity;GO:0016491//oxidoreductase activity;GO:0030151//molybdenum ion binding;GO:0042803//protein homodimerization activity;GO:0043546//molybdopterin cofactor binding;GO:0046872//metal ion binding;GO:0050660//flavin adenine dinucleotide binding;GO:0051287//NAD binding;GO:0051536//iron-sulfur cluster…	ko04630(JAK-STAT signaling pathway);ko00982(Drug metabolism - cytochrome P450);ko00830(Retinol metabolism);ko00760(Nicotinate and nicotinamide metabolism);ko00750(Vitamin B6 metabolism);ko00380(Tryptophan metabolism);ko00350(Tyrosine metabolism);ko00280(Valine, leucine and isoleucine degradation)
ENSMUSG00000022283	34777	40051.7	29502.3	0.736607	-0.441033	2.55932e-10	3.08256e-08	Nodiff	15	36595905	36609912	-	6540	Pabpc1	GO:0000184;GO:0003676;GO:0003723;GO:0003729;GO:0003730;GO:0005515;GO:0005634;GO:0005681;GO:0005737;GO:0005829;GO:0006397;GO:0008022;GO:0008143;GO:0008266;GO:0008380;GO:0010494;GO:0030027;GO:0030425;GO:0031047;GO:0031252;GO:0036464;GO:0042995;GO:0045202;GO:0060213;GO:0071013;GO:0106002;GO:1900153;GO:1990124;GO:1990904;GO:2000623	K13126	-	A;J	KOG0123;359RU;38F9F;3BB3Q;3CUUM;3JCBK;481K5;496B9;4PSBK	poly(A) binding protein, cytoplasmic 1 [Source:MGI Symbol;Acc:MGI:1349722]	18458	P29341	GO:0000184//nuclear-transcribed mRNA catabolic process, nonsense-mediated decay;GO:0006397//mRNA processing;GO:0008380//RNA splicing;GO:0031047//gene silencing by RNA;GO:0060213//positive regulation of nuclear-transcribed mRNA poly(A) tail shortening;GO:1900153//positive regulation of nuclear-transcribed mRNA catabolic process, deadenylation-dependent decay;GO:2000623//negative regulation of nucl…	GO:0005634//nucleus;GO:0005681//spliceosomal complex;GO:0005737//cytoplasm;GO:0005829//cytosol;GO:0010494//cytoplasmic stress granule;GO:0030027//lamellipodium;GO:0030425//dendrite;GO:0031252//cell leading edge;GO:0036464//cytoplasmic ribonucleoprotein granule;GO:0042995//cell projection;GO:0045202//synapse;GO:0071013//catalytic step 2 spliceosome;GO:0106002//mCRD-mediated mRNA stability complex;…	GO:0003676//nucleic acid binding;GO:0003723//RNA binding;GO:0003729//mRNA binding;GO:0003730//mRNA 3'-UTR binding;GO:0005515//protein binding;GO:0008022//protein C-terminus binding;GO:0008143//poly(A) binding;GO:0008266//poly(U) RNA binding;	ko03018(RNA degradation);ko03015(mRNA surveillance pathway)
ENSMUSG00000047747	901.514	679.867	1123.16	1.65203	0.724241	2.81552e-10	3.36775e-08	Nodiff	8	83589985	83817897	+	17242	Rnf150	GO:0005737;GO:0006511;GO:0016020;GO:0016021;GO:0016567;GO:0046872;GO:0061630	-	-	O	KOG0800;35E45;390PJ;3BHU7;3CS08;3J38T;47YVT;4967M;4Q1U7	ring finger protein 150 [Source:MGI Symbol;Acc:MGI:2443860]	330812	Q5DTZ6	GO:0006511//ubiquitin-dependent protein catabolic process;GO:0016567//protein ubiquitination;	GO:0005737//cytoplasm;GO:0016020//membrane;GO:0016021//integral component of membrane;	GO:0046872//metal ion binding;GO:0061630//ubiquitin protein ligase activity;	-
ENSMUSG00000015882	1072.3	855.624	1288.97	1.50647	0.591174	3.32256e-10	3.94702e-08	Nodiff	5	45854523	46014957	-	19019	Lcorl	GO:0003677;GO:0005634;GO:0006357;GO:0006366;GO:1990226	-	-	S;K	KOG4565;35KE3;39SZ0;3BF8U;3CU20;3J996;481QK;48Z5J;4PSE0	ligand dependent nuclear receptor corepressor-like [Source:MGI Symbol;Acc:MGI:2651932]	209707	Q3U285	GO:0006357//regulation of transcription by RNA polymerase II;GO:0006366//transcription by RNA polymerase II;	GO:0005634//nucleus;	GO:0003677//DNA binding;GO:1990226//histone methyltransferase binding;	-
ENSMUSG00000046186	9591.1	11074.2	8108.04	0.732158	-0.449773	3.38548e-10	3.9944e-08	Nodiff	9	78522828	78623535	+	6900	Cd109	GO:0001933;GO:0001942;GO:0004866;GO:0004867;GO:0005576;GO:0005615;GO:0005829;GO:0005886;GO:0006468;GO:0010466;GO:0010839;GO:0010951;GO:0016020;GO:0030414;GO:0030512;GO:0031225;GO:0043616;GO:0045616;GO:0050431;GO:0061045;GO:0072089;GO:0072675;GO:2000647	K06530	-	O;J	KOG1366;35H50;38DGN;3BCF2;3CTZZ;3J5SZ;488IS;490FE;4PSVQ	CD109 antigen [Source:MGI Symbol;Acc:MGI:2445221]	235505	Q8R422;A6MDD3	GO:0001933//negative regulation of protein phosphorylation;GO:0001942//hair follicle development;GO:0006468//protein phosphorylation;GO:0010466//negative regulation of peptidase activity;GO:0010839//negative regulation of keratinocyte proliferation;GO:0010951//negative regulation of endopeptidase activity;GO:0030512//negative regulation of transforming growth factor beta receptor signaling pathwa…	GO:0005576//extracellular region;GO:0005615//extracellular space;GO:0005829//cytosol;GO:0005886//plasma membrane;GO:0016020//membrane;GO:0031225//anchored component of membrane;	GO:0004866//endopeptidase inhibitor activity;GO:0004867//serine-type endopeptidase inhibitor activity;GO:0030414//peptidase inhibitor activity;GO:0050431//transforming growth factor beta binding;	-
ENSMUSG00000036534	691.924	538.236	845.611	1.57108	0.651755	3.42185e-10	4.01004e-08	Nodiff	8	96562548	96580167	-	4144	Slc38a7	GO:0003333;GO:0005290;GO:0005313;GO:0006811;GO:0006814;GO:0006865;GO:0006867;GO:0006868;GO:0015179;GO:0015180;GO:0015182;GO:0015183;GO:0015186;GO:0015190;GO:0015191;GO:0015194;GO:0015711;GO:0015803;GO:0015804;GO:0015807;GO:0015808;GO:0015813;GO:0015821;GO:0015825;GO:0016020;GO:0016021;GO:0030424;GO:0043025;GO:0070778;GO:0089709;GO:0098655;GO:1902475	K14994	-	E	KOG1305;35E6J;39P4I;3BAV6;3CTE6;3JFZY;4849C;492SG;4Q1N0	solute carrier family 38, member 7 [Source:MGI Symbol;Acc:MGI:2679005]	234595	Q8BWH0	GO:0003333//amino acid transmembrane transport;GO:0006811//ion transport;GO:0006814//sodium ion transport;GO:0006865//amino acid transport;GO:0006867//asparagine transport;GO:0006868//glutamine transport;GO:0015711//organic anion transport;GO:0015803//branched-chain amino acid transport;GO:0015804//neutral amino acid transport;GO:0015807//L-amino acid transport;GO:0015808//L-alanine transport;GO:…	GO:0016020//membrane;GO:0016021//integral component of membrane;GO:0030424//axon;GO:0043025//neuronal cell body;	GO:0005290//L-histidine transmembrane transporter activity;GO:0005313//L-glutamate transmembrane transporter activity;GO:0015179//L-amino acid transmembrane transporter activity;GO:0015180//L-alanine transmembrane transporter activity;GO:0015182//L-asparagine transmembrane transporter activity;GO:0015183//L-aspartate transmembrane transporter activity;GO:0015186//L-glutamine transmembrane transpo…	-
ENSMUSG00000029763	2797.57	3338.3	2256.83	0.676042	-0.564815	3.47083e-10	4.04014e-08	Nodiff	6	33226020	33950914	+	12640	Exoc4	GO:0000145;GO:0000281;GO:0005515;GO:0005737;GO:0005768;GO:0005794;GO:0005886;GO:0005902;GO:0006612;GO:0006887;GO:0006893;GO:0006904;GO:0007268;GO:0008021;GO:0014069;GO:0015031;GO:0016020;GO:0030010;GO:0030165;GO:0030425;GO:0030426;GO:0031252;GO:0031267;GO:0032584;GO:0032991;GO:0035255;GO:0035748;GO:0042995;GO:0043005;GO:0043025;GO:0043198;GO:0043209;GO:0044091;GO:0044877;GO:0045202;GO:0047485;GO:…	K06111	-	E;U	KOG3691;35H9T;38DB8;3BD32;3CVXK;3J1QW;48136;494P2;4Q2Y7	exocyst complex component 4 [Source:MGI Symbol;Acc:MGI:1096376]	20336	O35382	GO:0000281//mitotic cytokinesis;GO:0006612//protein targeting to membrane;GO:0006887//exocytosis;GO:0006893//Golgi to plasma membrane transport;GO:0006904//vesicle docking involved in exocytosis;GO:0007268//chemical synaptic transmission;GO:0015031//protein transport;GO:0030010//establishment of cell polarity;GO:0044091//membrane biogenesis;GO:0048341//paraxial mesoderm formation;GO:0048709//olig…	GO:0000145//exocyst;GO:0005737//cytoplasm;GO:0005768//endosome;GO:0005794//Golgi apparatus;GO:0005886//plasma membrane;GO:0005902//microvillus;GO:0008021//synaptic vesicle;GO:0014069//postsynaptic density;GO:0016020//membrane;GO:0030425//dendrite;GO:0030426//growth cone;GO:0031252//cell leading edge;GO:0032584//growth cone membrane;GO:0032991//protein-containing complex;GO:0035748//myelin sheath …	GO:0005515//protein binding;GO:0030165//PDZ domain binding;GO:0031267//small GTPase binding;GO:0035255//ionotropic glutamate receptor binding;GO:0044877//protein-containing complex binding;GO:0047485//protein N-terminus binding;	ko05132(Salmonella infection)
ENSMUSG00000040296	5080.65	4259.04	5902.26	1.38582	0.470739	3.51638e-10	4.05063e-08	Nodiff	4	40203773	40239828	-	7050	Ddx58	GO:0000166;GO:0002230;GO:0002376;GO:0002735;GO:0003677;GO:0003690;GO:0003723;GO:0003724;GO:0003725;GO:0003727;GO:0004386;GO:0005515;GO:0005524;GO:0005525;GO:0005737;GO:0005829;GO:0005856;GO:0005886;GO:0005923;GO:0008270;GO:0009597;GO:0009615;GO:0010467;GO:0010628;GO:0015629;GO:0016020;GO:0016787;GO:0016887;GO:0030334;GO:0031625;GO:0032587;GO:0032725;GO:0032727;GO:0032728;GO:0032755;GO:0032757;GO:…	K12646	EC:3.6.4.13	A;L	KOG0354;359M2;390WH;3BAF8;3CUD3;3J9BH;47YV7;492DU;4PU81	DEAD/H box helicase 58 [Source:MGI Symbol;Acc:MGI:2442858]	230073	Q6Q899;A1L0V6	GO:0002230//positive regulation of defense response to virus by host;GO:0002376//immune system process;GO:0002735//positive regulation of myeloid dendritic cell cytokine production;GO:0009597//detection of virus;GO:0009615//response to virus;GO:0010467//gene expression;GO:0010628//positive regulation of gene expression;GO:0030334//regulation of cell migration;GO:0032725//positive regulation of gr…	GO:0005737//cytoplasm;GO:0005829//cytosol;GO:0005856//cytoskeleton;GO:0005886//plasma membrane;GO:0005923//bicellular tight junction;GO:0015629//actin cytoskeleton;GO:0016020//membrane;GO:0032587//ruffle membrane;GO:0042995//cell projection;GO:0070161//anchoring junction;GO:1990904//ribonucleoprotein complex;	GO:0000166//nucleotide binding;GO:0003677//DNA binding;GO:0003690//double-stranded DNA binding;GO:0003723//RNA binding;GO:0003724//RNA helicase activity;GO:0003725//double-stranded RNA binding;GO:0003727//single-stranded RNA binding;GO:0004386//helicase activity;GO:0005515//protein binding;GO:0005524//ATP binding;GO:0005525//GTP binding;GO:0008270//zinc ion binding;GO:0016787//hydrolase activity;…	ko05171(Coronavirus disease - COVID-19);ko05169(Epstein-Barr virus infection);ko05168(Herpes simplex virus 1 infection);ko05164(Influenza A);ko05162(Measles);ko05161(Hepatitis B);ko05160(Hepatitis C);ko04623(Cytosolic DNA-sensing pathway);ko04622(RIG-I-like receptor signaling pathway);ko04064(NF-kappa B signaling pathway)
ENSMUSG00000001506	28224.7	22114.2	34335.2	1.55263	0.634714	3.52655e-10	4.05063e-08	Nodiff	11	94827050	94843868	+	6563	Col1a1	GO:0001501;GO:0001503;GO:0001568;GO:0001649;GO:0001957;GO:0001958;GO:0002020;GO:0005201;GO:0005515;GO:0005576;GO:0005581;GO:0005584;GO:0005615;GO:0005737;GO:0005783;GO:0005794;GO:0007584;GO:0007601;GO:0007605;GO:0009410;GO:0009612;GO:0010718;GO:0010812;GO:0014070;GO:0015031;GO:0030020;GO:0030141;GO:0030198;GO:0030199;GO:0030335;GO:0031012;GO:0031667;GO:0031960;GO:0032355;GO:0032868;GO:0032964;GO:…	K06236	-	W;D	KOG3544;35NX2;38CJN;3BAFZ;3CU1R;3JEW3;487SA;494VH;4Q3W9	collagen, type I, alpha 1 [Source:MGI Symbol;Acc:MGI:88467]	12842	P11087	GO:0001501//skeletal system development;GO:0001503//ossification;GO:0001568//blood vessel development;GO:0001649//osteoblast differentiation;GO:0001957//intramembranous ossification;GO:0001958//endochondral ossification;GO:0007584//response to nutrient;GO:0007601//visual perception;GO:0007605//sensory perception of sound;GO:0009410//response to xenobiotic stimulus;GO:0009612//response to mechanic…	GO:0005576//extracellular region;GO:0005581//collagen trimer;GO:0005584//collagen type I trimer;GO:0005615//extracellular space;GO:0005737//cytoplasm;GO:0005783//endoplasmic reticulum;GO:0005794//Golgi apparatus;GO:0030141//secretory granule;GO:0031012//extracellular matrix;GO:0062023//collagen-containing extracellular matrix;GO:0110165//cellular anatomical entity;	GO:0002020//protease binding;GO:0005201//extracellular matrix structural constituent;GO:0005515//protein binding;GO:0030020//extracellular matrix structural constituent conferring tensile strength;GO:0042802//identical protein binding;GO:0046872//metal ion binding;GO:0048407//platelet-derived growth factor binding;	ko05415(Diabetic cardiomyopathy);ko05205(Proteoglycans in cancer);ko05165(Human papillomavirus infection);ko05146(Amoebiasis);ko04974(Protein digestion and absorption);ko04933(AGE-RAGE signaling pathway in diabetic complications);ko04926(Relaxin signaling pathway);ko04611(Platelet activation);ko04512(ECM-receptor interaction);ko04510(Focal adhesion);ko04151(PI3K-Akt signaling pathway)
ENSMUSG00000030513	650.275	800.004	500.546	0.625679	-0.676505	3.81833e-10	4.35691e-08	Nodiff	7	65511482	65700134	+	5190	Pcsk6	GO:0004175;GO:0004252;GO:0005615;GO:0005783;GO:0005788;GO:0006508;GO:0007354;GO:0007368;GO:0008201;GO:0008233;GO:0008236;GO:0009100;GO:0009986;GO:0016020;GO:0016485;GO:0016486;GO:0016787;GO:0032902;GO:0032940;GO:0048406;GO:0062023	K08672	EC:3.4.21.-	O	KOG3525;358ZM;38C1N;3B9FW;3CR8X;3J4YZ;480RZ;492YI;4Q3K4	proprotein convertase subtilisin/kexin type 6 [Source:MGI Symbol;Acc:MGI:102897]	18553	E9Q4D0	GO:0006508//proteolysis;GO:0007354//zygotic determination of anterior/posterior axis, embryo;GO:0007368//determination of left/right symmetry;GO:0009100//glycoprotein metabolic process;GO:0016485//protein processing;GO:0016486//peptide hormone processing;GO:0032902//nerve growth factor production;GO:0032940//secretion by cell;	GO:0005615//extracellular space;GO:0005783//endoplasmic reticulum;GO:0005788//endoplasmic reticulum lumen;GO:0009986//cell surface;GO:0016020//membrane;GO:0062023//collagen-containing extracellular matrix;	GO:0004175//endopeptidase activity;GO:0004252//serine-type endopeptidase activity;GO:0008201//heparin binding;GO:0008233//peptidase activity;GO:0008236//serine-type peptidase activity;GO:0016787//hydrolase activity;GO:0048406//nerve growth factor binding;	-
ENSMUSG00000020372	18148.6	20892.6	15404.6	0.737323	-0.439631	3.89251e-10	4.41253e-08	Nodiff	11	48691159	48697261	+	5119	Rack1	GO:0001891;GO:0001934;GO:0005080;GO:0005515;GO:0005634;GO:0005654;GO:0005737;GO:0005739;GO:0005829;GO:0005840;GO:0005886;GO:0006412;GO:0006417;GO:0006915;GO:0006919;GO:0007049;GO:0007369;GO:0008104;GO:0008200;GO:0008656;GO:0010629;GO:0015935;GO:0016020;GO:0016567;GO:0017148;GO:0019899;GO:0019903;GO:0030178;GO:0030292;GO:0030308;GO:0030332;GO:0030335;GO:0030425;GO:0030496;GO:0030971;GO:0031334;GO:…	K14753	-	S;T	KOG0279;35EKA;38BFC;3BE2C;3CUEX;3J3CQ;485MP;48XIE;4PUES	receptor for activated C kinase 1 [Source:MGI Symbol;Acc:MGI:101849]	14694	P68040	GO:0001934//positive regulation of protein phosphorylation;GO:0006412//translation;GO:0006417//regulation of translation;GO:0006915//apoptotic process;GO:0006919//activation of cysteine-type endopeptidase activity involved in apoptotic process;GO:0007049//cell cycle;GO:0007369//gastrulation;GO:0008104//protein localization;GO:0010629//negative regulation of gene expression;GO:0016567//protein ubi…	GO:0001891//phagocytic cup;GO:0005634//nucleus;GO:0005654//nucleoplasm;GO:0005737//cytoplasm;GO:0005739//mitochondrion;GO:0005829//cytosol;GO:0005840//ribosome;GO:0005886//plasma membrane;GO:0015935//small ribosomal subunit;GO:0016020//membrane;GO:0030425//dendrite;GO:0030496//midbody;GO:0042995//cell projection;GO:0043005//neuron projection;GO:0043025//neuronal cell body;GO:0043204//perikaryon;G…	GO:0005080//protein kinase C binding;GO:0005515//protein binding;GO:0008200//ion channel inhibitor activity;GO:0008656//cysteine-type endopeptidase activator activity involved in apoptotic process;GO:0019899//enzyme binding;GO:0019903//protein phosphatase binding;GO:0030292//protein tyrosine kinase inhibitor activity;GO:0030332//cyclin binding;GO:0030971//receptor tyrosine kinase binding;GO:00355…	ko05162(Measles)
ENSMUSG00000028179	455.479	571.987	338.97	0.592619	-0.754824	4.52242e-10	5.0933e-08	Nodiff	3	157599885	157630714	-	2791	Cth	GO:0003824;GO:0004121;GO:0004123;GO:0005515;GO:0005516;GO:0005737;GO:0005829;GO:0006629;GO:0006749;GO:0008285;GO:0008652;GO:0016829;GO:0016846;GO:0018272;GO:0019343;GO:0019344;GO:0019346;GO:0030170;GO:0030308;GO:0042802;GO:0043066;GO:0043123;GO:0044524;GO:0044540;GO:0047982;GO:0050667;GO:0051092;GO:0051289;GO:0070814;GO:0080146;GO:0098606;GO:1904831;GO:1990830;GO:2001234	K01758	EC:4.4.1.1	E	KOG0053;35E37;38CST;3BFVK;3CXAE;3J1YD;47ZEF;48X56;4Q1NQ	cystathionase (cystathionine gamma-lyase) [Source:MGI Symbol;Acc:MGI:1339968]	107869	Q8VCN5	GO:0006629//lipid metabolic process;GO:0006749//glutathione metabolic process;GO:0008285//negative regulation of cell population proliferation;GO:0008652//cellular amino acid biosynthetic process;GO:0018272//protein-pyridoxal-5-phosphate linkage via peptidyl-N6-pyridoxal phosphate-L-lysine;GO:0019343//cysteine biosynthetic process via cystathionine;GO:0019344//cysteine biosynthetic process;GO:001…	GO:0005737//cytoplasm;GO:0005829//cytosol;	GO:0003824//catalytic activity;GO:0004121//cystathionine beta-lyase activity;GO:0004123//cystathionine gamma-lyase activity;GO:0005515//protein binding;GO:0005516//calmodulin binding;GO:0016829//lyase activity;GO:0016846//carbon-sulfur lyase activity;GO:0030170//pyridoxal phosphate binding;GO:0042802//identical protein binding;GO:0044540//L-cystine L-cysteine-lyase (deaminating);GO:0047982//homoc…	ko00450(Selenocompound metabolism);ko00270(Cysteine and methionine metabolism);ko00260(Glycine, serine and threonine metabolism)
ENSMUSG00000025185	5851.99	6783.24	4920.74	0.725425	-0.463101	4.5581e-10	5.10037e-08	Nodiff	19	42582421	42601252	-	4213	Loxl4	GO:0004720;GO:0005044;GO:0005507;GO:0005576;GO:0005615;GO:0006897;GO:0016020;GO:0016491;GO:0016641;GO:0018057;GO:0030199;GO:0043235;GO:0046872;GO:0062023	K00280	EC:1.4.3.-	S;T	2QSX8;35A61;38GTW;3BDQP;3CRW8;3JERM;480ZR;49962;4PT3W	lysyl oxidase-like 4 [Source:MGI Symbol;Acc:MGI:1914823]	67573	Q924C6;Q8CEU1	GO:0006897//endocytosis;GO:0018057//peptidyl-lysine oxidation;GO:0030199//collagen fibril organization;	GO:0005576//extracellular region;GO:0005615//extracellular space;GO:0016020//membrane;GO:0043235//receptor complex;GO:0062023//collagen-containing extracellular matrix;	GO:0004720//protein-lysine 6-oxidase activity;GO:0005044//scavenger receptor activity;GO:0005507//copper ion binding;GO:0016491//oxidoreductase activity;GO:0016641//oxidoreductase activity, acting on the CH-NH2 group of donors, oxygen as acceptor;GO:0046872//metal ion binding;	-
ENSMUSG00000041889	479.239	359.513	598.965	1.66605	0.73643	4.6817e-10	5.20509e-08	Nodiff	1	135298795	135302975	-	2418	Shisa4	GO:0016020;GO:0016021	-	-	S	2RY6V;35H5P;39V46;3BP57;3CZ06;3J6R9;47ZTH;48W70;4PW6J	shisa family member 4 [Source:MGI Symbol;Acc:MGI:1924802]	77552	Q8CA71	-	GO:0016020//membrane;GO:0016021//integral component of membrane;	-	-
ENSMUSG00000026773	429.629	318.404	540.854	1.69864	0.764381	4.91003e-10	5.42418e-08	Nodiff	2	11476244	11558888	-	7561	Pfkfb3	GO:0000166;GO:0003824;GO:0003873;GO:0004331;GO:0005524;GO:0005654;GO:0005829;GO:0006000;GO:0006003;GO:0007420;GO:0008152;GO:0016301;GO:0016310;GO:0016740;GO:0016787;GO:0046835	K01103	-	G	KOG0234;35DST;38C8I;3BE9G;3CUJR;3JDMX;48164;48YS1;4Q71S	6-phosphofructo-2-kinase/fructose-2,6-biphosphatase 3 [Source:MGI Symbol;Acc:MGI:2181202]	170768	A7UAK4;Q7TS91	GO:0006000//fructose metabolic process;GO:0006003//fructose 2,6-bisphosphate metabolic process;GO:0007420//brain development;GO:0008152//metabolic process;GO:0016310//phosphorylation;GO:0046835//carbohydrate phosphorylation;	GO:0005654//nucleoplasm;GO:0005829//cytosol;	GO:0000166//nucleotide binding;GO:0003824//catalytic activity;GO:0003873//6-phosphofructo-2-kinase activity;GO:0004331//fructose-2,6-bisphosphate 2-phosphatase activity;GO:0005524//ATP binding;GO:0016301//kinase activity;GO:0016740//transferase activity;GO:0016787//hydrolase activity;	ko04152(AMPK signaling pathway);ko04066(HIF-1 signaling pathway);ko00051(Fructose and mannose metabolism)
ENSMUSG00000031785	254.286	174.7	333.871	1.91111	0.934411	5.53823e-10	6.07944e-08	Nodiff	8	95701379	95740845	+	5421	Adgrg1	GO:0001525;GO:0004888;GO:0004930;GO:0005518;GO:0005576;GO:0005886;GO:0005887;GO:0007155;GO:0007165;GO:0007166;GO:0007186;GO:0007189;GO:0007266;GO:0007399;GO:0007420;GO:0008201;GO:0008285;GO:0010573;GO:0016020;GO:0016021;GO:0016477;GO:0021796;GO:0021801;GO:0021819;GO:0030154;GO:0035025;GO:0045121;GO:0045785;GO:0050840;GO:0061351;GO:0061484;GO:0070528;GO:0072520;GO:0097451;GO:2000179;GO:2001223	K08450	-	S;T	KOG4193;35H49;39UH4;3BIP0;3CZHD;3JED4;480QX;48ZRW;4Q07F	adhesion G protein-coupled receptor G1 [Source:MGI Symbol;Acc:MGI:1340051]	14766	Q8K209	GO:0001525//angiogenesis;GO:0007155//cell adhesion;GO:0007165//signal transduction;GO:0007166//cell surface receptor signaling pathway;GO:0007186//G protein-coupled receptor signaling pathway;GO:0007189//adenylate cyclase-activating G protein-coupled receptor signaling pathway;GO:0007266//Rho protein signal transduction;GO:0007399//nervous system development;GO:0007420//brain development;GO:00082…	GO:0005576//extracellular region;GO:0005886//plasma membrane;GO:0005887//integral component of plasma membrane;GO:0016020//membrane;GO:0016021//integral component of membrane;GO:0045121//membrane raft;GO:0097451//glial limiting end-foot;	GO:0004888//transmembrane signaling receptor activity;GO:0004930//G protein-coupled receptor activity;GO:0005518//collagen binding;GO:0008201//heparin binding;GO:0050840//extracellular matrix binding;	-
ENSMUSG00000040483	2628.27	2069.96	3186.58	1.53944	0.622404	5.91458e-10	6.45173e-08	Nodiff	11	72192455	72204559	+	4689	Xaf1	GO:0005634;GO:0005654;GO:0005737;GO:0005739;GO:0006915;GO:0031333;GO:0035456;GO:0046872	-	-	S	2QQRU;35MY0;39RR6;3BMHJ;3D2EW;3JC0U;48220;4940H;4PV08	XIAP associated factor 1 [Source:MGI Symbol;Acc:MGI:3772572]	327959	Q5NBU8	GO:0006915//apoptotic process;GO:0031333//negative regulation of protein-containing complex assembly;GO:0035456//response to interferon-beta;	GO:0005634//nucleus;GO:0005654//nucleoplasm;GO:0005737//cytoplasm;GO:0005739//mitochondrion;	GO:0046872//metal ion binding;	-
ENSMUSG00000031647	841.726	1110.88	572.573	0.515423	-0.956172	6.08481e-10	6.59594e-08	Nodiff	8	61085861	61129763	+	6837	Mfap3l	GO:0003674;GO:0005634;GO:0005654;GO:0005737;GO:0005886;GO:0008150;GO:0016020;GO:0016021;GO:0030054	K25408	-	S;T	2QW9J;35HWI;38EGG;3B9RF;3CYPW;3J7DJ;48563;48WT3;4PYT3	microfibrillar-associated protein 3-like [Source:MGI Symbol;Acc:MGI:1918556]	71306	Q9D3X9	GO:0008150//biological_process;	GO:0005634//nucleus;GO:0005654//nucleoplasm;GO:0005737//cytoplasm;GO:0005886//plasma membrane;GO:0016020//membrane;GO:0016021//integral component of membrane;GO:0030054//cell junction;	GO:0003674//molecular_function;	-
ENSMUSG00000012848	7944.6	9166.88	6722.32	0.733327	-0.447471	6.43043e-10	6.92729e-08	Nodiff	7	12656217	12660613	+	1734	Rps5	GO:0003723;GO:0003729;GO:0003735;GO:0005840;GO:0006412;GO:0006450;GO:0015935;GO:0022626;GO:0022627;GO:1990904	K02989	-	J	KOG3291;35H75;38GCC;3BHSW;3CTFG;3JDMA;48074;4922F;4PZU5	ribosomal protein S5 [Source:MGI Symbol;Acc:MGI:1097682]	20103	P97461;Q91V55	GO:0006412//translation;GO:0006450//regulation of translational fidelity;	GO:0005840//ribosome;GO:0015935//small ribosomal subunit;GO:0022626//cytosolic ribosome;GO:0022627//cytosolic small ribosomal subunit;GO:1990904//ribonucleoprotein complex;	GO:0003723//RNA binding;GO:0003729//mRNA binding;GO:0003735//structural constituent of ribosome;	ko05171(Coronavirus disease - COVID-19);ko03010(Ribosome)
ENSMUSG00000015202	1183.38	955.7	1411.06	1.47646	0.562146	6.9238e-10	7.41274e-08	Nodiff	10	7069063	7162237	-	3837	Cnksr3	GO:0003674;GO:0005515;GO:0005575;GO:0005737;GO:0005886;GO:0009966;GO:0010765;GO:0016020;GO:0016324;GO:0033137;GO:0070373;GO:2000651	K23784	-	F;S	KOG1738;35G0Q;38FTV;3BBX2;3CXKB;3J565;47ZXK;490PG;4PXBZ	Cnksr family member 3 [Source:MGI Symbol;Acc:MGI:2674130]	215748	Q8BMA3	GO:0009966//regulation of signal transduction;GO:0010765//positive regulation of sodium ion transport;GO:0033137//negative regulation of peptidyl-serine phosphorylation;GO:0070373//negative regulation of ERK1 and ERK2 cascade;GO:2000651//positive regulation of sodium ion transmembrane transporter activity;	GO:0005575//cellular_component;GO:0005737//cytoplasm;GO:0005886//plasma membrane;GO:0016020//membrane;GO:0016324//apical plasma membrane;	GO:0003674//molecular_function;GO:0005515//protein binding;	-
ENSMUSG00000079197	1082.47	868.499	1296.44	1.49274	0.577961	7.04741e-10	7.47556e-08	Nodiff	14	55824898	55828570	-	1764	Psme2	GO:0000502;GO:0005515;GO:0005654;GO:0005737;GO:0008537;GO:0010950;GO:0019884;GO:0042802;GO:0061133;GO:0061136;GO:2000045	K06697	-	S;O	KOG4470;35DZM;38J9W;3BHV9;3D02W;3JA78;47ZM3;494WE;4PXZV	proteasome (prosome, macropain) activator subunit 2 (PA28 beta) [Source:MGI Symbol;Acc:MGI:1096365]	19188	P97372;Q5SVP3	GO:0010950//positive regulation of endopeptidase activity;GO:0019884//antigen processing and presentation of exogenous antigen;GO:0061136//regulation of proteasomal protein catabolic process;GO:2000045//regulation of G1/S transition of mitotic cell cycle;	GO:0000502//proteasome complex;GO:0005654//nucleoplasm;GO:0005737//cytoplasm;GO:0008537//proteasome activator complex;	GO:0005515//protein binding;GO:0042802//identical protein binding;GO:0061133//endopeptidase activator activity;	ko04612(Antigen processing and presentation);ko03050(Proteasome)
ENSMUSG00000017677	3829.86	3211.61	4448.12	1.38501	0.469898	7.06868e-10	7.47556e-08	Nodiff	11	79130198	79145497	-	3987	Wsb1	GO:0000209;GO:0005515;GO:0005737;GO:0016567;GO:0035556;GO:0044314;GO:0061630;GO:0140454	K10341	-	S;B	KOG0266;35D7W;38D6R;3BGA2;3CUY8;3JCUS;4830E;48X76;4PZIJ	WD repeat and SOCS box-containing 1 [Source:MGI Symbol;Acc:MGI:1926139]	78889	O54927;Q3TFQ2	GO:0000209//protein polyubiquitination;GO:0016567//protein ubiquitination;GO:0035556//intracellular signal transduction;GO:0044314//protein K27-linked ubiquitination;GO:0140454//protein aggregate center assembly;	GO:0005737//cytoplasm;	GO:0005515//protein binding;GO:0061630//ubiquitin protein ligase activity;	-
ENSMUSG00000032661	184.065	118.471	249.66	2.10734	1.07543	7.29167e-10	7.66465e-08	Up Regulation	5	120891163	120915726	-	7069	Oas3	GO:0000166;GO:0001730;GO:0002376;GO:0003723;GO:0003725;GO:0005524;GO:0005634;GO:0005654;GO:0005737;GO:0005829;GO:0005886;GO:0009615;GO:0016020;GO:0016740;GO:0016779;GO:0032728;GO:0032760;GO:0035395;GO:0039529;GO:0039530;GO:0042742;GO:0045071;GO:0045087;GO:0046872;GO:0051607;GO:0060339;GO:0060700;GO:0071639;GO:0071650;GO:0071659;GO:2000342	K14216	EC:2.7.7.84	A;L	2S649;35JP8;38FZ4;3BKE9;3CSEZ;3J28P;48RRC;49NRS;4PYGD	2'-5' oligoadenylate synthetase 3 [Source:MGI Symbol;Acc:MGI:2180850]	246727	Q8VI93	GO:0002376//immune system process;GO:0009615//response to virus;GO:0032728//positive regulation of interferon-beta production;GO:0032760//positive regulation of tumor necrosis factor production;GO:0035395//negative regulation of chemokine (C-X-C motif) ligand 9 production;GO:0039529//RIG-I signaling pathway;GO:0039530//MDA-5 signaling pathway;GO:0042742//defense response to bacterium;GO:0045071//…	GO:0005634//nucleus;GO:0005654//nucleoplasm;GO:0005737//cytoplasm;GO:0005829//cytosol;GO:0005886//plasma membrane;GO:0016020//membrane;	GO:0000166//nucleotide binding;GO:0001730//2'-5'-oligoadenylate synthetase activity;GO:0003723//RNA binding;GO:0003725//double-stranded RNA binding;GO:0005524//ATP binding;GO:0016740//transferase activity;GO:0016779//nucleotidyltransferase activity;GO:0046872//metal ion binding;	ko05171(Coronavirus disease - COVID-19);ko05169(Epstein-Barr virus infection);ko05168(Herpes simplex virus 1 infection);ko05164(Influenza A);ko05162(Measles);ko05160(Hepatitis C);ko04621(NOD-like receptor signaling pathway)
ENSMUSG00000000120	542.578	386.943	698.212	1.80443	0.851544	8.15877e-10	8.52444e-08	Nodiff	11	95459644	95478561	-	3446	Ngfr	GO:0001540;GO:0001678;GO:0001942;GO:0005035;GO:0005168;GO:0005515;GO:0005516;GO:0005634;GO:0005635;GO:0005654;GO:0005737;GO:0005739;GO:0005791;GO:0005794;GO:0005886;GO:0005911;GO:0006886;GO:0006915;GO:0006919;GO:0007165;GO:0007266;GO:0007399;GO:0007411;GO:0007417;GO:0007623;GO:0008543;GO:0009611;GO:0009897;GO:0009986;GO:0010468;GO:0010941;GO:0010976;GO:0010977;GO:0014069;GO:0015026;GO:0016020;GO:…	K02583	-	S;T	2QWPN;35H0R;39UWB;3BES9;3CWID;3J349;485KB;48ZXN;4Q2BA	nerve growth factor receptor (TNFR superfamily, member 16) [Source:MGI Symbol;Acc:MGI:97323]	18053	Q9Z0W1	GO:0001678//cellular glucose homeostasis;GO:0001942//hair follicle development;GO:0006886//intracellular protein transport;GO:0006915//apoptotic process;GO:0006919//activation of cysteine-type endopeptidase activity involved in apoptotic process;GO:0007165//signal transduction;GO:0007266//Rho protein signal transduction;GO:0007399//nervous system development;GO:0007411//axon guidance;GO:0007417//…	GO:0005634//nucleus;GO:0005635//nuclear envelope;GO:0005654//nucleoplasm;GO:0005737//cytoplasm;GO:0005739//mitochondrion;GO:0005791//rough endoplasmic reticulum;GO:0005794//Golgi apparatus;GO:0005886//plasma membrane;GO:0005911//cell-cell junction;GO:0009897//external side of plasma membrane;GO:0009986//cell surface;GO:0014069//postsynaptic density;GO:0016020//membrane;GO:0016021//integral compon…	GO:0001540//amyloid-beta binding;GO:0005035//death receptor activity;GO:0005168//neurotrophin TRKA receptor binding;GO:0005515//protein binding;GO:0005516//calmodulin binding;GO:0015026//coreceptor activity;GO:0031267//small GTPase binding;GO:0031625//ubiquitin protein ligase binding;GO:0042802//identical protein binding;GO:0043121//neurotrophin binding;GO:0044877//protein-containing complex bind…	ko05202(Transcriptional misregulation in cancer);ko04722(Neurotrophin signaling pathway);ko04215(Apoptosis - multiple species);ko04151(PI3K-Akt signaling pathway);ko04060(Cytokine-cytokine receptor interaction);ko04015(Rap1 signaling pathway);ko04014(Ras signaling pathway);ko04010(MAPK signaling pathway)
ENSMUSG00000042354	2098.66	2465.37	1731.96	0.702514	-0.509401	8.54375e-10	8.87322e-08	Nodiff	14	30734390	30741109	-	6101	Gnl3	GO:0000166;GO:0005515;GO:0005525;GO:0005634;GO:0005654;GO:0005694;GO:0005730;GO:0006396;GO:0008283;GO:0016604;GO:0017145;GO:0019827;GO:0030496;GO:0032206;GO:0033235;GO:0042127;GO:0048027;GO:1902895;GO:1904816	K14538	-	S;O;J	KOG2484;35CYR;38CBA;3B9E7;3CU6V;3JFX4;4831D;493AQ;4Q4U0	guanine nucleotide binding protein-like 3 (nucleolar) [Source:MGI Symbol;Acc:MGI:1353651]	30877	Q8CI11	GO:0006396//RNA processing;GO:0008283//cell population proliferation;GO:0017145//stem cell division;GO:0019827//stem cell population maintenance;GO:0032206//positive regulation of telomere maintenance;GO:0033235//positive regulation of protein sumoylation;GO:0042127//regulation of cell population proliferation;GO:1902895//positive regulation of pri-miRNA transcription by RNA polymerase II;GO:1904…	GO:0005634//nucleus;GO:0005654//nucleoplasm;GO:0005694//chromosome;GO:0005730//nucleolus;GO:0016604//nuclear body;GO:0030496//midbody;	GO:0000166//nucleotide binding;GO:0005515//protein binding;GO:0005525//GTP binding;GO:0048027//mRNA 5'-UTR binding;	ko03008(Ribosome biogenesis in eukaryotes)
ENSMUSG00000058799	14269.1	16406.5	12131.6	0.739439	-0.435497	8.97371e-10	9.26429e-08	Nodiff	10	111309084	111334011	+	4994	Nap1l1	GO:0000785;GO:0003682;GO:0005515;GO:0005634;GO:0005737;GO:0006334;GO:0007399;GO:0019900;GO:0042393;GO:0042470;GO:0043005;GO:0050769;GO:0140713;GO:2000179	K11279	-	-	-	nucleosome assembly protein 1-like 1 [Source:MGI Symbol;Acc:MGI:1855693]	53605	P28656	GO:0006334//nucleosome assembly;GO:0007399//nervous system development;GO:0050769//positive regulation of neurogenesis;GO:2000179//positive regulation of neural precursor cell proliferation;	GO:0000785//chromatin;GO:0005634//nucleus;GO:0005737//cytoplasm;GO:0042470//melanosome;GO:0043005//neuron projection;	GO:0003682//chromatin binding;GO:0005515//protein binding;GO:0019900//kinase binding;GO:0042393//histone binding;GO:0140713//histone chaperone activity;	-
ENSMUSG00000061731	3495.57	4068.59	2922.55	0.718322	-0.477298	9.71758e-10	9.97289e-08	Nodiff	15	52927434	53209555	-	8077	Ext1	GO:0000139;GO:0000902;GO:0001503;GO:0001958;GO:0001974;GO:0002062;GO:0002067;GO:0002244;GO:0002524;GO:0003128;GO:0003415;GO:0003416;GO:0005783;GO:0005789;GO:0005794;GO:0006024;GO:0006486;GO:0007033;GO:0007155;GO:0007166;GO:0007224;GO:0007369;GO:0007411;GO:0007420;GO:0007492;GO:0007498;GO:0008217;GO:0008283;GO:0008375;GO:0008543;GO:0009615;GO:0009642;GO:0010467;GO:0014033;GO:0015012;GO:0015014;GO:…	K02366	-	S;W;M;G	KOG1021;35JG1;38NWE;3BCI4;3CRUN;3J92Y;47ZPP;48WVV;4Q386	exostosin glycosyltransferase 1 [Source:MGI Symbol;Acc:MGI:894663]	14042	P97464;Q3V1P4	GO:0000902//cell morphogenesis;GO:0001503//ossification;GO:0001958//endochondral ossification;GO:0001974//blood vessel remodeling;GO:0002062//chondrocyte differentiation;GO:0002067//glandular epithelial cell differentiation;GO:0002244//hematopoietic progenitor cell differentiation;GO:0002524//hypersensitivity;GO:0003128//heart field specification;GO:0003415//chondrocyte hypertrophy;GO:0003416//en…	GO:0000139//Golgi membrane;GO:0005783//endoplasmic reticulum;GO:0005789//endoplasmic reticulum membrane;GO:0005794//Golgi apparatus;GO:0016020//membrane;GO:0016021//integral component of membrane;GO:0030176//integral component of endoplasmic reticulum membrane;GO:0045202//synapse;	GO:0008375//acetylglucosaminyltransferase activity;GO:0015020//glucuronosyltransferase activity;GO:0016740//transferase activity;GO:0016757//glycosyltransferase activity;GO:0042803//protein homodimerization activity;GO:0046872//metal ion binding;GO:0046982//protein heterodimerization activity;GO:0050508//glucuronosyl-N-acetylglucosaminyl-proteoglycan 4-alpha-N-acetylglucosaminyltransferase activi…	ko00534(Glycosaminoglycan biosynthesis - heparan sulfate / heparin)
ENSMUSG00000032418	2263	2649.62	1876.38	0.708171	-0.497831	1.08672e-09	1.10871e-07	Nodiff	9	86463424	86578006	-	3848	Me1	GO:0000287;GO:0004470;GO:0004471;GO:0004473;GO:0005515;GO:0005737;GO:0005739;GO:0005829;GO:0006090;GO:0006108;GO:0006734;GO:0006739;GO:0008948;GO:0009725;GO:0016491;GO:0030145;GO:0042802;GO:0046872;GO:0050661;GO:0051287;GO:0051289;GO:1902031	K00029	EC:1.1.1.40	C	KOG1257;359NM;38DJY;3BA84;3CSHT;3J7UD;482KA;48VJC;4Q2Z6	malic enzyme 1, NADP(+)-dependent, cytosolic [Source:MGI Symbol;Acc:MGI:97043]	17436	P06801	GO:0006090//pyruvate metabolic process;GO:0006108//malate metabolic process;GO:0006734//NADH metabolic process;GO:0006739//NADP metabolic process;GO:0009725//response to hormone;GO:0051289//protein homotetramerization;GO:1902031//regulation of NADP metabolic process;	GO:0005737//cytoplasm;GO:0005739//mitochondrion;GO:0005829//cytosol;	GO:0000287//magnesium ion binding;GO:0004470//malic enzyme activity;GO:0004471//malate dehydrogenase (decarboxylating) (NAD+) activity;GO:0004473//malate dehydrogenase (decarboxylating) (NADP+) activity;GO:0005515//protein binding;GO:0008948//oxaloacetate decarboxylase activity;GO:0016491//oxidoreductase activity;GO:0030145//manganese ion binding;GO:0042802//identical protein binding;GO:0046872//…	ko03320(PPAR signaling pathway);ko00620(Pyruvate metabolism)
ENSMUSG00000026875	52.9698	22.0023	83.9373	3.81494	1.93166	1.10099e-09	1.1167e-07	Up Regulation	2	34831762	34851784	-	8819	Traf1	GO:0005164;GO:0005515;GO:0005737;GO:0006915;GO:0007165;GO:0008270;GO:0009898;GO:0031625;GO:0031996;GO:0033209;GO:0042802;GO:0042981;GO:0043122;GO:0046330;GO:0051092;GO:0070534;GO:2001236	K03172	-	S;T	KOG0297;35MZM;38G5J;3BAW0;3CZCW;3J767;487JV;493AU;4PXA7	TNF receptor-associated factor 1 [Source:MGI Symbol;Acc:MGI:101836]	22029	P39428	GO:0006915//apoptotic process;GO:0007165//signal transduction;GO:0033209//tumor necrosis factor-mediated signaling pathway;GO:0042981//regulation of apoptotic process;GO:0043122//regulation of I-kappaB kinase/NF-kappaB signaling;GO:0046330//positive regulation of JNK cascade;GO:0051092//positive regulation of NF-kappaB transcription factor activity;GO:0070534//protein K63-linked ubiquitination;GO…	GO:0005737//cytoplasm;GO:0009898//cytoplasmic side of plasma membrane;	GO:0005164//tumor necrosis factor receptor binding;GO:0005515//protein binding;GO:0008270//zinc ion binding;GO:0031625//ubiquitin protein ligase binding;GO:0031996//thioesterase binding;GO:0042802//identical protein binding;	ko05222(Small cell lung cancer);ko05203(Viral carcinogenesis);ko05202(Transcriptional misregulation in cancer);ko05200(Pathways in cancer);ko04668(TNF signaling pathway);ko04210(Apoptosis);ko04064(NF-kappa B signaling pathway)
ENSMUSG00000025537	88.4924	46.8368	130.148	2.77875	1.47444	1.14525e-09	1.15484e-07	Up Regulation	5	129892262	129927390	-	6509	Phkg1	GO:0000166;GO:0004672;GO:0004674;GO:0004689;GO:0005516;GO:0005524;GO:0005964;GO:0005975;GO:0005977;GO:0005978;GO:0005980;GO:0006468;GO:0016301;GO:0016310;GO:0016740;GO:0019899;GO:0050321;GO:0106310	K00871	EC:2.7.11.19	T;G	KOG0599;35H57;38FEB;3BFIX;3CWTS;3JEC0;483CC;48V41;4PS6P	phosphorylase kinase gamma 1 [Source:MGI Symbol;Acc:MGI:97579]	18682	P07934	GO:0005975//carbohydrate metabolic process;GO:0005977//glycogen metabolic process;GO:0005978//glycogen biosynthetic process;GO:0005980//glycogen catabolic process;GO:0006468//protein phosphorylation;GO:0016310//phosphorylation;	GO:0005964//phosphorylase kinase complex;	GO:0000166//nucleotide binding;GO:0004672//protein kinase activity;GO:0004674//protein serine/threonine kinase activity;GO:0004689//phosphorylase kinase activity;GO:0005516//calmodulin binding;GO:0005524//ATP binding;GO:0016301//kinase activity;GO:0016740//transferase activity;GO:0019899//enzyme binding;GO:0050321//tau-protein kinase activity;GO:0106310//protein serine kinase activity;	ko04922(Glucagon signaling pathway);ko04910(Insulin signaling pathway);ko04020(Calcium signaling pathway)
ENSMUSG00000052253	1396.61	1655.31	1137.9	0.687427	-0.540722	1.15866e-09	1.15804e-07	Nodiff	15	25984452	25998567	+	7130	Zfp622	GO:0003676;GO:0005634;GO:0005654;GO:0005730;GO:0005737;GO:0005794;GO:0005829;GO:0008270;GO:0008631;GO:0030687;GO:0033674;GO:0042254;GO:0042273;GO:0043065;GO:0043410;GO:0046330;GO:0046872;GO:1990275	K14816	-	H;S;O	KOG2785;35JCE;38CWN;3BE6D;3CVPG;3JC03;488M4;48UZ2;4PYGI	zinc finger protein 622 [Source:MGI Symbol;Acc:MGI:1289282]	52521	Q91VY9	GO:0008631//intrinsic apoptotic signaling pathway in response to oxidative stress;GO:0033674//positive regulation of kinase activity;GO:0042254//ribosome biogenesis;GO:0042273//ribosomal large subunit biogenesis;GO:0043065//positive regulation of apoptotic process;GO:0043410//positive regulation of MAPK cascade;GO:0046330//positive regulation of JNK cascade;	GO:0005634//nucleus;GO:0005654//nucleoplasm;GO:0005730//nucleolus;GO:0005737//cytoplasm;GO:0005794//Golgi apparatus;GO:0005829//cytosol;GO:0030687//preribosome, large subunit precursor;	GO:0003676//nucleic acid binding;GO:0008270//zinc ion binding;GO:0046872//metal ion binding;GO:1990275//preribosome binding;	-
ENSMUSG00000028961	2587.67	3021.77	2153.56	0.712683	-0.488667	1.16178e-09	1.15804e-07	Nodiff	4	149234448	149251228	-	6447	Pgd	GO:0004616;GO:0005737;GO:0005829;GO:0005975;GO:0006098;GO:0006739;GO:0009051;GO:0016491;GO:0019322;GO:0019521;GO:0030246;GO:0031406;GO:0043231;GO:0046177;GO:0050661	K00033	-	G	KOG2653;35CXQ;38BP7;3BBQ7;3CW4B;3J3ZN;4827Q;496KU;4Q0WI	phosphogluconate dehydrogenase [Source:MGI Symbol;Acc:MGI:97553]	110208	Q9DCD0	GO:0005975//carbohydrate metabolic process;GO:0006098//pentose-phosphate shunt;GO:0006739//NADP metabolic process;GO:0009051//pentose-phosphate shunt, oxidative branch;GO:0019322//pentose biosynthetic process;GO:0019521//D-gluconate metabolic process;GO:0046177//D-gluconate catabolic process;	GO:0005737//cytoplasm;GO:0005829//cytosol;GO:0043231//intracellular membrane-bounded organelle;	GO:0004616//phosphogluconate dehydrogenase (decarboxylating) activity;GO:0016491//oxidoreductase activity;GO:0030246//carbohydrate binding;GO:0031406//carboxylic acid binding;GO:0050661//NADP binding;	ko00480(Glutathione metabolism);ko00030(Pentose phosphate pathway)
ENSMUSG00000039304	58.3352	25.734	90.9364	3.5337	1.82118	1.18069e-09	1.17017e-07	Up Regulation	3	27371177	27396576	+	5266	Tnfsf10	GO:0005125;GO:0005164;GO:0005515;GO:0005576;GO:0005615;GO:0005886;GO:0006915;GO:0006955;GO:0007165;GO:0008270;GO:0008584;GO:0016020;GO:0016021;GO:0032813;GO:0032868;GO:0042802;GO:0043065;GO:0043123;GO:0043280;GO:0045569;GO:0046872;GO:0090200;GO:2001238	K04721	-	S;T	2QQ3R;35HZR;39G87;3BI2M;3D1Y4;3J78B;4824I;48WX1;4Q2T3	tumor necrosis factor (ligand) superfamily, member 10 [Source:MGI Symbol;Acc:MGI:107414]	22035	P50592;Q3U5H0	GO:0006915//apoptotic process;GO:0006955//immune response;GO:0007165//signal transduction;GO:0008584//male gonad development;GO:0032868//response to insulin;GO:0043065//positive regulation of apoptotic process;GO:0043123//positive regulation of I-kappaB kinase/NF-kappaB signaling;GO:0043280//positive regulation of cysteine-type endopeptidase activity involved in apoptotic process;GO:0090200//posi…	GO:0005576//extracellular region;GO:0005615//extracellular space;GO:0005886//plasma membrane;GO:0016020//membrane;GO:0016021//integral component of membrane;	GO:0005125//cytokine activity;GO:0005164//tumor necrosis factor receptor binding;GO:0005515//protein binding;GO:0008270//zinc ion binding;GO:0032813//tumor necrosis factor receptor superfamily binding;GO:0042802//identical protein binding;GO:0045569//TRAIL binding;GO:0046872//metal ion binding;	ko05417(Lipid and atherosclerosis);ko05164(Influenza A);ko05132(Salmonella infection);ko04650(Natural killer cell mediated cytotoxicity);ko04217(Necroptosis);ko04210(Apoptosis);ko04068(FoxO signaling pathway);ko04061(Viral protein interaction with cytokine and cytokine receptor);ko04060(Cytokine-cytokine receptor interaction)
ENSMUSG00000021186	3937.6	4955.88	2919.31	0.58906	-0.763513	1.1959e-09	1.1785e-07	Nodiff	12	101712824	101785314	-	6911	Fbln5	GO:0000122;GO:0001558;GO:0005178;GO:0005509;GO:0005515;GO:0005576;GO:0005615;GO:0007155;GO:0008022;GO:0016525;GO:0030023;GO:0030198;GO:0033690;GO:0034394;GO:0042803;GO:0045944;GO:0046903;GO:0048251;GO:0062023;GO:0071953;GO:0098867;GO:2000121	K17340	-	O;T	KOG1217;35DEK;38BPP;3BGYI;3CWZB;3J5SX;47ZN4;48Y2Z;4Q0UN	fibulin 5 [Source:MGI Symbol;Acc:MGI:1346091]	23876	Q9WVH9	GO:0000122//negative regulation of transcription by RNA polymerase II;GO:0001558//regulation of cell growth;GO:0007155//cell adhesion;GO:0016525//negative regulation of angiogenesis;GO:0030198//extracellular matrix organization;GO:0033690//positive regulation of osteoblast proliferation;GO:0034394//protein localization to cell surface;GO:0045944//positive regulation of transcription by RNA polyme…	GO:0005576//extracellular region;GO:0005615//extracellular space;GO:0062023//collagen-containing extracellular matrix;GO:0071953//elastic fiber;	GO:0005178//integrin binding;GO:0005509//calcium ion binding;GO:0005515//protein binding;GO:0008022//protein C-terminus binding;GO:0030023//extracellular matrix constituent conferring elasticity;GO:0042803//protein homodimerization activity;	-
ENSMUSG00000030103	550.578	409.467	691.688	1.68924	0.756374	1.32537e-09	1.29872e-07	Nodiff	6	108637590	108643886	+	4705	Bhlhe40	GO:0000122;GO:0000978;GO:0000981;GO:0001227;GO:0003677;GO:0005515;GO:0005634;GO:0005654;GO:0005737;GO:0006355;GO:0006357;GO:0007623;GO:0009416;GO:0009952;GO:0016604;GO:0019904;GO:0032922;GO:0042752;GO:0042803;GO:0043153;GO:0043425;GO:0043426;GO:0043433;GO:0045892;GO:0046982;GO:0046983;GO:0048511;GO:0050767;GO:0061629;GO:0070888;GO:1990837	K03729	-	K	KOG4304;35N27;39EZ4;3BHDX;3CX3Q;3JCI3;47Z4T;48VV7;4Q51U	basic helix-loop-helix family, member e40 [Source:MGI Symbol;Acc:MGI:1097714]	20893	O35185;Q542A5	GO:0000122//negative regulation of transcription by RNA polymerase II;GO:0006355//regulation of transcription, DNA-templated;GO:0006357//regulation of transcription by RNA polymerase II;GO:0007623//circadian rhythm;GO:0009416//response to light stimulus;GO:0009952//anterior/posterior pattern specification;GO:0032922//circadian regulation of gene expression;GO:0042752//regulation of circadian rhyt…	GO:0005634//nucleus;GO:0005654//nucleoplasm;GO:0005737//cytoplasm;GO:0016604//nuclear body;	GO:0000978//RNA polymerase II cis-regulatory region sequence-specific DNA binding;GO:0000981//DNA-binding transcription factor activity, RNA polymerase II-specific;GO:0001227//DNA-binding transcription repressor activity, RNA polymerase II-specific;GO:0003677//DNA binding;GO:0005515//protein binding;GO:0019904//protein domain specific binding;GO:0042803//protein homodimerization activity;GO:00434…	ko04710(Circadian rhythm)
ENSMUSG00000040943	654.395	509.987	798.803	1.56632	0.64738	1.74833e-09	1.70354e-07	Nodiff	3	133169440	133250900	-	16870	Tet2	GO:0001822;GO:0002318;GO:0002521;GO:0003677;GO:0005515;GO:0005634;GO:0005654;GO:0006211;GO:0006325;GO:0006493;GO:0006807;GO:0007049;GO:0008198;GO:0008270;GO:0009791;GO:0016491;GO:0019857;GO:0019858;GO:0020027;GO:0030097;GO:0030099;GO:0035511;GO:0043412;GO:0044238;GO:0044260;GO:0045944;GO:0046872;GO:0048536;GO:0048872;GO:0051213;GO:0061484;GO:0070579;GO:0070989;GO:0072576;GO:0080111;GO:0080182	K24309	EC:1.14.11.-	S;K	2QURD;35EGC;38FVR;3B9SR;3CS4F;3JERT;481I9;494GJ;4Q38X	tet methylcytosine dioxygenase 2 [Source:MGI Symbol;Acc:MGI:2443298]	214133	Q4JK59	GO:0001822//kidney development;GO:0002318//myeloid progenitor cell differentiation;GO:0002521//leukocyte differentiation;GO:0006211//5-methylcytosine catabolic process;GO:0006325//chromatin organization;GO:0006493//protein O-linked glycosylation;GO:0006807//nitrogen compound metabolic process;GO:0007049//cell cycle;GO:0009791//post-embryonic development;GO:0019857//5-methylcytosine metabolic proc…	GO:0005634//nucleus;GO:0005654//nucleoplasm;	GO:0003677//DNA binding;GO:0005515//protein binding;GO:0008198//ferrous iron binding;GO:0008270//zinc ion binding;GO:0016491//oxidoreductase activity;GO:0046872//metal ion binding;GO:0051213//dioxygenase activity;GO:0070579//methylcytosine dioxygenase activity;	-
ENSMUSG00000028175	137.405	84.6474	190.163	2.24653	1.1677	1.85469e-09	1.79708e-07	Up Regulation	3	159201070	159235592	+	3323	Depdc1a	GO:0005096;GO:0005634;GO:0007165;GO:0017053;GO:0035556;GO:0045892;GO:0050790	-	-	S;T;K	2QR00;35DW2;38G0X;3BA2Y;3CSC0;3J1XI;48988;48ZQ7;4PZIH	DEP domain containing 1a [Source:MGI Symbol;Acc:MGI:1923381]	76131	Q8CIG0	GO:0007165//signal transduction;GO:0035556//intracellular signal transduction;GO:0045892//negative regulation of transcription, DNA-templated;GO:0050790//regulation of catalytic activity;	GO:0005634//nucleus;GO:0017053//transcription repressor complex;	GO:0005096//GTPase activator activity;	-
ENSMUSG00000039985	706.405	859.439	553.371	0.643875	-0.635147	1.94618e-09	1.87525e-07	Nodiff	6	148822533	148847965	-	4138	Sinhcaf	GO:0000122;GO:0005515;GO:0005634;GO:0008284;GO:0016580;GO:0030336;GO:0030512;GO:0045596;GO:1902455;GO:1902459	K26090	-	S	2QSAG;35JZX;38HS5;3BGT8;3CT0P;3J6TJ;488WJ;491N6;4PT3K	SIN3-HDAC complex associated factor [Source:MGI Symbol;Acc:MGI:1929091]	56306	Q8C8M1	GO:0000122//negative regulation of transcription by RNA polymerase II;GO:0008284//positive regulation of cell population proliferation;GO:0030336//negative regulation of cell migration;GO:0030512//negative regulation of transforming growth factor beta receptor signaling pathway;GO:0045596//negative regulation of cell differentiation;GO:1902455//negative regulation of stem cell population maintena…	GO:0005634//nucleus;GO:0016580//Sin3 complex;	GO:0005515//protein binding;	-
ENSMUSG00000003617	8801.35	5538.96	12063.7	2.17798	1.12299	2.04902e-09	1.96343e-07	Up Regulation	3	20011218	20063309	+	9566	Cp	GO:0004322;GO:0005507;GO:0005576;GO:0005615;GO:0005886;GO:0006811;GO:0006825;GO:0006826;GO:0016020;GO:0016021;GO:0016491;GO:0046658;GO:0046688;GO:0046872;GO:0051087;GO:0055072	K13624	EC:1.16.3.1	Q	KOG1263;35F7P;38BPV;3BAZ3;3CW79;3JF1X;4832U;48Y6W;4Q11G	ceruloplasmin [Source:MGI Symbol;Acc:MGI:88476]	12870	Q61147	GO:0006811//ion transport;GO:0006825//copper ion transport;GO:0006826//iron ion transport;GO:0046688//response to copper ion;GO:0055072//iron ion homeostasis;	GO:0005576//extracellular region;GO:0005615//extracellular space;GO:0005886//plasma membrane;GO:0016020//membrane;GO:0016021//integral component of membrane;GO:0046658//anchored component of plasma membrane;	GO:0004322//ferroxidase activity;GO:0005507//copper ion binding;GO:0016491//oxidoreductase activity;GO:0046872//metal ion binding;GO:0051087//chaperone binding;	ko04216(Ferroptosis);ko00860(Porphyrin metabolism)
ENSMUSG00000049502	1355.72	1106.81	1604.63	1.44978	0.535836	2.2634e-09	2.15695e-07	Nodiff	16	35746881	35759521	-	5725	Dtx3l	GO:0000077;GO:0002230;GO:0002376;GO:0004842;GO:0004857;GO:0005634;GO:0005654;GO:0005737;GO:0005764;GO:0005765;GO:0005768;GO:0005769;GO:0005829;GO:0006281;GO:0006302;GO:0006325;GO:0006511;GO:0006974;GO:0007219;GO:0008047;GO:0008333;GO:0010390;GO:0015031;GO:0016020;GO:0016567;GO:0016740;GO:0019899;GO:0031901;GO:0032092;GO:0032991;GO:0033522;GO:0033523;GO:0035563;GO:0042393;GO:0044389;GO:0045087;GO:…	K06058	EC:2.3.2.27	O	2RGAW;35F0N;39U1W;3BFHR;3CSFB;3J89S;482DV;495PE;4Q289	deltex 3-like, E3 ubiquitin ligase [Source:MGI Symbol;Acc:MGI:2656973]	209200	Q3UIR3	GO:0000077//DNA damage checkpoint signaling;GO:0002230//positive regulation of defense response to virus by host;GO:0002376//immune system process;GO:0006281//DNA repair;GO:0006302//double-strand break repair;GO:0006325//chromatin organization;GO:0006511//ubiquitin-dependent protein catabolic process;GO:0006974//cellular response to DNA damage stimulus;GO:0007219//Notch signaling pathway;GO:00083…	GO:0005634//nucleus;GO:0005654//nucleoplasm;GO:0005737//cytoplasm;GO:0005764//lysosome;GO:0005765//lysosomal membrane;GO:0005768//endosome;GO:0005769//early endosome;GO:0005829//cytosol;GO:0016020//membrane;GO:0031901//early endosome membrane;GO:0032991//protein-containing complex;	GO:0004842//ubiquitin-protein transferase activity;GO:0004857//enzyme inhibitor activity;GO:0008047//enzyme activator activity;GO:0016740//transferase activity;GO:0019899//enzyme binding;GO:0042393//histone binding;GO:0044389//ubiquitin-like protein ligase binding;GO:0046872//metal ion binding;GO:0061630//ubiquitin protein ligase activity;GO:0097677//STAT family protein binding;	ko04330(Notch signaling pathway)
ENSMUSG00000040699	171.704	110.123	233.285	2.1184	1.08298	2.44934e-09	2.32138e-07	Up Regulation	11	106047082	106051686	-	3707	Limd2	GO:0003674;GO:0005634;GO:0005654;GO:0005737;GO:0005829;GO:0008150;GO:0046872	-	-	Z;T	KOG1700;35PPC;3A33T;3BR4D;3D6D8;3JGED;48E64;49AW4;4Q55K	LIM domain containing 2 [Source:MGI Symbol;Acc:MGI:1915053]	67803	Q8BGB5	GO:0008150//biological_process;	GO:0005634//nucleus;GO:0005654//nucleoplasm;GO:0005737//cytoplasm;GO:0005829//cytosol;	GO:0003674//molecular_function;GO:0046872//metal ion binding;	-
ENSMUSG00000066861	530.6	348.814	712.387	2.04231	1.0302	2.51556e-09	2.37119e-07	Up Regulation	5	121014205	121025676	-	2340	Oas1g	GO:0001730;GO:0002376;GO:0003725;GO:0005634;GO:0005654;GO:0005737;GO:0005739;GO:0005829;GO:0005840;GO:0006006;GO:0009615;GO:0016020;GO:0016779;GO:0032728;GO:0032760;GO:0034138;GO:0034142;GO:0035457;GO:0035458;GO:0042593;GO:0042742;GO:0043129;GO:0045071;GO:0045087;GO:0051259;GO:0051607;GO:0060337;GO:0060339;GO:0060700;GO:0071639;GO:0071659;GO:0140374;GO:1901857;GO:2000342	K14216	EC:2.7.7.84	O	KOG0001;35FMM;39V3T;3BGAU;3CZZH;3JQ8I;484CV;48Z7T;4PS7C	2'-5' oligoadenylate synthetase 1G [Source:MGI Symbol;Acc:MGI:97429]	23960	Q8K469	GO:0002376//immune system process;GO:0006006//glucose metabolic process;GO:0009615//response to virus;GO:0032728//positive regulation of interferon-beta production;GO:0032760//positive regulation of tumor necrosis factor production;GO:0034138//toll-like receptor 3 signaling pathway;GO:0034142//toll-like receptor 4 signaling pathway;GO:0035457//cellular response to interferon-alpha;GO:0035458//cel…	GO:0005634//nucleus;GO:0005654//nucleoplasm;GO:0005737//cytoplasm;GO:0005739//mitochondrion;GO:0005829//cytosol;GO:0005840//ribosome;GO:0016020//membrane;	GO:0001730//2'-5'-oligoadenylate synthetase activity;GO:0003725//double-stranded RNA binding;GO:0016779//nucleotidyltransferase activity;	ko05171(Coronavirus disease - COVID-19);ko05169(Epstein-Barr virus infection);ko05168(Herpes simplex virus 1 infection);ko05164(Influenza A);ko05162(Measles);ko05160(Hepatitis C);ko04621(NOD-like receptor signaling pathway)
ENSMUSG00000041028	11080.3	12712.4	9448.18	0.743224	-0.428131	2.95203e-09	2.76757e-07	Nodiff	14	36842049	36857229	-	3756	Ghitm	GO:0005739;GO:0005743;GO:0006915;GO:0007007;GO:0016020;GO:0016021;GO:0031305;GO:0090201	K21890	-	T;U	KOG1630;35FU5;38EBK;3B9YH;3CVN6;3J89U;485NE;493QW;4Q0X7	growth hormone inducible transmembrane protein [Source:MGI Symbol;Acc:MGI:1913342]	66092	Q91VC9	GO:0006915//apoptotic process;GO:0007007//inner mitochondrial membrane organization;GO:0090201//negative regulation of release of cytochrome c from mitochondria;	GO:0005739//mitochondrion;GO:0005743//mitochondrial inner membrane;GO:0016020//membrane;GO:0016021//integral component of membrane;GO:0031305//integral component of mitochondrial inner membrane;	-	-
ENSMUSG00000005958	1378.87	1122.14	1635.59	1.45756	0.543559	3.08828e-09	2.87973e-07	Nodiff	16	21023505	21042055	+	6641	Ephb3	GO:0000166;GO:0001525;GO:0001655;GO:0004672;GO:0004713;GO:0004714;GO:0005003;GO:0005005;GO:0005515;GO:0005524;GO:0005886;GO:0005887;GO:0006468;GO:0007169;GO:0007399;GO:0007411;GO:0007413;GO:0008046;GO:0016020;GO:0016021;GO:0016301;GO:0016310;GO:0016477;GO:0016740;GO:0018108;GO:0021952;GO:0022038;GO:0022407;GO:0030425;GO:0031290;GO:0033674;GO:0034446;GO:0042995;GO:0043005;GO:0043087;GO:0043235;GO:…	K05112	EC:2.7.10.1	T;K;L	KOG0196;35DWY;38CUQ;3BBD9;3CSNG;3JD1U;4824Y;4955K;4PSRN	Eph receptor B3 [Source:MGI Symbol;Acc:MGI:104770]	13845	P54754	GO:0001525//angiogenesis;GO:0001655//urogenital system development;GO:0006468//protein phosphorylation;GO:0007169//transmembrane receptor protein tyrosine kinase signaling pathway;GO:0007399//nervous system development;GO:0007411//axon guidance;GO:0007413//axonal fasciculation;GO:0016310//phosphorylation;GO:0016477//cell migration;GO:0018108//peptidyl-tyrosine phosphorylation;GO:0021952//central …	GO:0005886//plasma membrane;GO:0005887//integral component of plasma membrane;GO:0016020//membrane;GO:0016021//integral component of membrane;GO:0030425//dendrite;GO:0042995//cell projection;GO:0043005//neuron projection;GO:0043235//receptor complex;	GO:0000166//nucleotide binding;GO:0004672//protein kinase activity;GO:0004713//protein tyrosine kinase activity;GO:0004714//transmembrane receptor protein tyrosine kinase activity;GO:0005003//ephrin receptor activity;GO:0005005//transmembrane-ephrin receptor activity;GO:0005515//protein binding;GO:0005524//ATP binding;GO:0008046//axon guidance receptor activity;GO:0016301//kinase activity;GO:0016…	ko04360(Axon guidance)
ENSMUSG00000054469	2484.75	2069.37	2900.13	1.40146	0.486929	3.2288e-09	2.99467e-07	Nodiff	17	73414980	73550363	+	4894	Lclat1	GO:0003841;GO:0005783;GO:0005789;GO:0005829;GO:0006629;GO:0008654;GO:0012505;GO:0016020;GO:0016021;GO:0016024;GO:0016740;GO:0016746;GO:0035965;GO:0036149	K13513	-	I	KOG1505;35FNY;38DTT;3BAKZ;3D19X;3J1SE;484QN;496IB;4PSAQ	lysocardiolipin acyltransferase 1 [Source:MGI Symbol;Acc:MGI:2684937]	225010	Q3UN02;B0V2Q7	GO:0006629//lipid metabolic process;GO:0008654//phospholipid biosynthetic process;GO:0016024//CDP-diacylglycerol biosynthetic process;GO:0035965//cardiolipin acyl-chain remodeling;GO:0036149//phosphatidylinositol acyl-chain remodeling;	GO:0005783//endoplasmic reticulum;GO:0005789//endoplasmic reticulum membrane;GO:0005829//cytosol;GO:0012505//endomembrane system;GO:0016020//membrane;GO:0016021//integral component of membrane;	GO:0003841//1-acylglycerol-3-phosphate O-acyltransferase activity;GO:0016740//transferase activity;GO:0016746//acyltransferase activity;	ko00564(Glycerophospholipid metabolism);ko00561(Glycerolipid metabolism)
ENSMUSG00000055296	3649.13	4218.5	3079.76	0.730062	-0.45391	3.39052e-09	3.12794e-07	Nodiff	4	56866923	56947437	-	17090	Tmem245	GO:0016020;GO:0016021	-	-	S;V	KOG2365;359RF;38DHW;3BFYT;3CWQU;3J3SN;481WW;492HF;4PUFR	transmembrane protein 245 [Source:MGI Symbol;Acc:MGI:2445107]	242474	-	-	GO:0016020//membrane;GO:0016021//integral component of membrane;	-	-
ENSMUSG00000002325	1706.01	1411.11	2000.92	1.41798	0.503835	3.84862e-09	3.53177e-07	Nodiff	14	55841028	55847487	+	5386	Irf9	GO:0000976;GO:0000978;GO:0000981;GO:0002376;GO:0003677;GO:0003700;GO:0005515;GO:0005634;GO:0005829;GO:0006355;GO:0006357;GO:0045893;GO:0045944;GO:0070721;GO:1990837	K04693	-	S;K	2RR4E;35JHB;38G3Z;3BK1E;3D5ZE;3JEY2;487I2;494JS;4PY8G	interferon regulatory factor 9 [Source:MGI Symbol;Acc:MGI:107587]	16391	Q61179;Q3UKQ7	GO:0002376//immune system process;GO:0006355//regulation of transcription, DNA-templated;GO:0006357//regulation of transcription by RNA polymerase II;GO:0045893//positive regulation of transcription, DNA-templated;GO:0045944//positive regulation of transcription by RNA polymerase II;	GO:0005634//nucleus;GO:0005829//cytosol;GO:0070721//ISGF3 complex;	GO:0000976//transcription cis-regulatory region binding;GO:0000978//RNA polymerase II cis-regulatory region sequence-specific DNA binding;GO:0000981//DNA-binding transcription factor activity, RNA polymerase II-specific;GO:0003677//DNA binding;GO:0003700//DNA-binding transcription factor activity;GO:0005515//protein binding;GO:1990837//sequence-specific double-stranded DNA binding;	ko05203(Viral carcinogenesis);ko05171(Coronavirus disease - COVID-19);ko05169(Epstein-Barr virus infection);ko05168(Herpes simplex virus 1 infection);ko05167(Kaposi sarcoma-associated herpesvirus infection);ko05165(Human papillomavirus infection);ko05164(Influenza A);ko05162(Measles);ko05160(Hepatitis C);ko04630(JAK-STAT signaling pathway);ko04625(C-type lectin receptor signaling pathway);ko04621…
ENSMUSG00000073700	855.555	1071.23	639.882	0.597335	-0.743388	4.00427e-09	3.65526e-07	Nodiff	4	152093260	152102137	+	3986	Klhl21	GO:0004842;GO:0005515;GO:0005737;GO:0005819;GO:0005827;GO:0005856;GO:0007049;GO:0016567;GO:0031463;GO:0032465;GO:0035853;GO:0051301;GO:0097602	K10458	-	T;K;L	KOG4441;35FYI;39BQX;3BC88;3CUZT;3JFCG;48ADZ;490YV;4PV4W	kelch-like 21 [Source:MGI Symbol;Acc:MGI:1919288]	242785	Q3U410	GO:0007049//cell cycle;GO:0016567//protein ubiquitination;GO:0032465//regulation of cytokinesis;GO:0035853//chromosome passenger complex localization to spindle midzone;GO:0051301//cell division;	GO:0005737//cytoplasm;GO:0005819//spindle;GO:0005827//polar microtubule;GO:0005856//cytoskeleton;GO:0031463//Cul3-RING ubiquitin ligase complex;	GO:0004842//ubiquitin-protein transferase activity;GO:0005515//protein binding;GO:0097602//cullin family protein binding;	-
ENSMUSG00000036053	2205.44	1843.35	2567.53	1.39286	0.478053	4.09416e-09	3.71775e-07	Nodiff	2	52747872	53023816	+	5636	Fmnl2	GO:0003779;GO:0005737;GO:0005829;GO:0007010;GO:0008360;GO:0016043;GO:0016477;GO:0022604;GO:0030036;GO:0030866;GO:0031267;GO:0051015	K23957	-	S;Z;T	KOG1923;35AGF;3AFUU;3BAEJ;3CTJD;3JEK3;48144;48XX1;4Q6JU	formin-like 2 [Source:MGI Symbol;Acc:MGI:1918659]	71409	A2APV2;F8VPR2;Q8BI52	GO:0007010//cytoskeleton organization;GO:0008360//regulation of cell shape;GO:0016043//cellular component organization;GO:0016477//cell migration;GO:0022604//regulation of cell morphogenesis;GO:0030036//actin cytoskeleton organization;GO:0030866//cortical actin cytoskeleton organization;	GO:0005737//cytoplasm;GO:0005829//cytosol;	GO:0003779//actin binding;GO:0031267//small GTPase binding;GO:0051015//actin filament binding;	-
ENSMUSG00000046441	346.939	438.439	255.439	0.58261	-0.779397	4.68087e-09	4.22839e-07	Nodiff	8	110942297	110951118	+	4115	Cmtr2	GO:0004483;GO:0005634;GO:0005737;GO:0006370;GO:0006397;GO:0008168;GO:0008171;GO:0016740;GO:0032259;GO:0097309;GO:0097310	K14590	EC:2.1.1.296	A;G	KOG3674;35FRX;39DIE;3BDQS;3D0AT;3J2NQ;485GU;497NN;4PW2D	cap methyltransferase 2 [Source:MGI Symbol;Acc:MGI:2384580]	234728	Q8BWQ4	GO:0006370//7-methylguanosine mRNA capping;GO:0006397//mRNA processing;GO:0032259//methylation;GO:0097309//cap1 mRNA methylation;GO:0097310//cap2 mRNA methylation;	GO:0005634//nucleus;GO:0005737//cytoplasm;	GO:0004483//mRNA (nucleoside-2'-O-)-methyltransferase activity;GO:0008168//methyltransferase activity;GO:0008171//O-methyltransferase activity;GO:0016740//transferase activity;	-
ENSMUSG00000025026	2064.49	2411.99	1717	0.711863	-0.490328	4.706e-09	4.22906e-07	Nodiff	19	53128874	53235830	+	6380	Add3	GO:0000794;GO:0003779;GO:0005080;GO:0005200;GO:0005516;GO:0005737;GO:0005856;GO:0005886;GO:0005903;GO:0005911;GO:0005938;GO:0007010;GO:0009410;GO:0014069;GO:0016020;GO:0045907;GO:0051015;GO:0051016;GO:0051495	K18622	-	Z;T;G	KOG3699;359M8;38BZP;3B943;3CR88;3JC4E;48966;48Y63;4PVDW	adducin 3 (gamma) [Source:MGI Symbol;Acc:MGI:1351615]	27360	Q9QYB5	GO:0007010//cytoskeleton organization;GO:0009410//response to xenobiotic stimulus;GO:0045907//positive regulation of vasoconstriction;GO:0051016//barbed-end actin filament capping;GO:0051495//positive regulation of cytoskeleton organization;	GO:0000794//condensed nuclear chromosome;GO:0005737//cytoplasm;GO:0005856//cytoskeleton;GO:0005886//plasma membrane;GO:0005903//brush border;GO:0005911//cell-cell junction;GO:0005938//cell cortex;GO:0014069//postsynaptic density;GO:0016020//membrane;	GO:0003779//actin binding;GO:0005080//protein kinase C binding;GO:0005200//structural constituent of cytoskeleton;GO:0005516//calmodulin binding;GO:0051015//actin filament binding;	-
ENSMUSG00000043079	1329.32	1088.59	1570.04	1.44227	0.528342	4.74406e-09	4.24129e-07	Nodiff	18	60727045	60793214	-	9533	Synpo	GO:0001725;GO:0003779;GO:0005634;GO:0005737;GO:0005829;GO:0005856;GO:0005886;GO:0005923;GO:0008542;GO:0014069;GO:0015629;GO:0030018;GO:0030425;GO:0030865;GO:0032233;GO:0042995;GO:0043197;GO:0043204;GO:0045202;GO:0048169;GO:0051492;GO:0070161;GO:0071944;GO:0097444;GO:0098685;GO:0098886;GO:0098978;GO:0099170;GO:0099588;GO:1905355	K21112	-	S;Z	2R7RM;35M37;38C1S;3BFI2;3CU2I;3J2U8;482KQ;48WFD;4PZ8Y	synaptopodin [Source:MGI Symbol;Acc:MGI:1099446]	104027	Q3URF1	GO:0008542//visual learning;GO:0030865//cortical cytoskeleton organization;GO:0032233//positive regulation of actin filament bundle assembly;GO:0048169//regulation of long-term neuronal synaptic plasticity;GO:0051492//regulation of stress fiber assembly;GO:0098886//modification of dendritic spine;GO:0099170//postsynaptic modulation of chemical synaptic transmission;GO:0099588//positive regulation…	GO:0001725//stress fiber;GO:0005634//nucleus;GO:0005737//cytoplasm;GO:0005829//cytosol;GO:0005856//cytoskeleton;GO:0005886//plasma membrane;GO:0005923//bicellular tight junction;GO:0014069//postsynaptic density;GO:0015629//actin cytoskeleton;GO:0030018//Z disc;GO:0030425//dendrite;GO:0042995//cell projection;GO:0043197//dendritic spine;GO:0043204//perikaryon;GO:0045202//synapse;GO:0070161//anchor…	GO:0003779//actin binding;	ko04530(Tight junction)
ENSMUSG00000022043	4313.35	5005.65	3621.06	0.723394	-0.467146	5.03706e-09	4.48014e-07	Nodiff	14	66534480	66548873	+	4618	Trim35	GO:0005515;GO:0005737;GO:0008270;GO:0043065;GO:0044790;GO:0045087;GO:0045930;GO:0046872	K12012	-	O	KOG2177;35KR1;38C4M;3BDNZ;3CWUT;3J1GC;480HC;493YW;4PTA6	tripartite motif-containing 35 [Source:MGI Symbol;Acc:MGI:1914104]	66854	Q8C006;A0A0R4J031	GO:0043065//positive regulation of apoptotic process;GO:0044790//suppression of viral release by host;GO:0045087//innate immune response;GO:0045930//negative regulation of mitotic cell cycle;	GO:0005737//cytoplasm;	GO:0005515//protein binding;GO:0008270//zinc ion binding;GO:0046872//metal ion binding;	-
ENSMUSG00000019880	1269.19	1650.39	887.985	0.538047	-0.894197	5.07666e-09	4.49232e-07	Nodiff	10	29328412	29411863	-	3090	Rspo3	GO:0001525;GO:0001974;GO:0002040;GO:0005102;GO:0005109;GO:0005576;GO:0008201;GO:0016055;GO:0030177;GO:0050896;GO:0060070;GO:0060173;GO:0060670;GO:0090263;GO:2000052	K23098	-	O	KOG3525;35B2P;39NIN;3B9MC;3CX5N;3J4RR;4878Q;48XZH;4PSJH	R-spondin 3 [Source:MGI Symbol;Acc:MGI:1920030]	72780	Q2TJ95	GO:0001525//angiogenesis;GO:0001974//blood vessel remodeling;GO:0002040//sprouting angiogenesis;GO:0016055//Wnt signaling pathway;GO:0030177//positive regulation of Wnt signaling pathway;GO:0050896//response to stimulus;GO:0060070//canonical Wnt signaling pathway;GO:0060173//limb development;GO:0060670//branching involved in labyrinthine layer morphogenesis;GO:0090263//positive regulation of cano…	GO:0005576//extracellular region;	GO:0005102//signaling receptor binding;GO:0005109//frizzled binding;GO:0008201//heparin binding;	ko04310(Wnt signaling pathway)
ENSMUSG00000022656	1415.56	1665.73	1165.39	0.699628	-0.515339	5.15308e-09	4.53681e-07	Nodiff	16	46208069	46318888	-	12747	Nectin3	GO:0002089;GO:0005515;GO:0005886;GO:0005911;GO:0005912;GO:0007155;GO:0007156;GO:0007157;GO:0007286;GO:0009566;GO:0016020;GO:0016021;GO:0030424;GO:0030425;GO:0042802;GO:0042803;GO:0043296;GO:0044291;GO:0045202;GO:0045211;GO:0050839;GO:0060042;GO:0061951;GO:0098609;GO:0098686;GO:0099061;GO:1902414	K06592	-	S;T	2QTRU;35I8A;38FAI;3BDNG;3CWH0;3JD9R;47ZNQ;48YIX;4PYR4	nectin cell adhesion molecule 3 [Source:MGI Symbol;Acc:MGI:1930171]	58998	Q9JLB9	GO:0002089//lens morphogenesis in camera-type eye;GO:0007155//cell adhesion;GO:0007156//homophilic cell adhesion via plasma membrane adhesion molecules;GO:0007157//heterophilic cell-cell adhesion via plasma membrane cell adhesion molecules;GO:0007286//spermatid development;GO:0009566//fertilization;GO:0060042//retina morphogenesis in camera-type eye;GO:0061951//establishment of protein localizati…	GO:0005886//plasma membrane;GO:0005911//cell-cell junction;GO:0005912//adherens junction;GO:0016020//membrane;GO:0016021//integral component of membrane;GO:0030424//axon;GO:0030425//dendrite;GO:0043296//apical junction complex;GO:0044291//cell-cell contact zone;GO:0045202//synapse;GO:0045211//postsynaptic membrane;GO:0098686//hippocampal mossy fiber to CA3 synapse;GO:0099061//integral component o…	GO:0005515//protein binding;GO:0042802//identical protein binding;GO:0042803//protein homodimerization activity;GO:0050839//cell adhesion molecule binding;	ko04520(Adherens junction);ko04514(Cell adhesion molecules)
ENSMUSG00000067274	23808.2	27142.3	20474	0.754322	-0.406748	5.45714e-09	4.78023e-07	Nodiff	5	115697526	115701786	+	1659	Rplp0	GO:0000027;GO:0002181;GO:0003735;GO:0005634;GO:0005737;GO:0005783;GO:0005829;GO:0005840;GO:0007595;GO:0010269;GO:0014069;GO:0016020;GO:0022625;GO:0022626;GO:0030425;GO:0036464;GO:0042254;GO:0042277;GO:0045202;GO:0070180;GO:0071320;GO:0071353;GO:0098794;GO:1904401;GO:1904628;GO:1990904	K02941	-	J	KOG0815;35HFK;38BU8;3BAZV;3CZPS;3JAAE;4860P;48VIY;4PVT1	ribosomal protein, large, P0 [Source:MGI Symbol;Acc:MGI:1927636]	11837	P14869;Q5M8R8	GO:0000027//ribosomal large subunit assembly;GO:0002181//cytoplasmic translation;GO:0007595//lactation;GO:0010269//response to selenium ion;GO:0042254//ribosome biogenesis;GO:0071320//cellular response to cAMP;GO:0071353//cellular response to interleukin-4;GO:1904401//cellular response to Thyroid stimulating hormone;GO:1904628//cellular response to phorbol 13-acetate 12-myristate;	GO:0005634//nucleus;GO:0005737//cytoplasm;GO:0005783//endoplasmic reticulum;GO:0005829//cytosol;GO:0005840//ribosome;GO:0014069//postsynaptic density;GO:0016020//membrane;GO:0022625//cytosolic large ribosomal subunit;GO:0022626//cytosolic ribosome;GO:0030425//dendrite;GO:0036464//cytoplasmic ribonucleoprotein granule;GO:0045202//synapse;GO:0098794//postsynapse;GO:1990904//ribonucleoprotein comple…	GO:0003735//structural constituent of ribosome;GO:0042277//peptide binding;GO:0070180//large ribosomal subunit rRNA binding;	ko05171(Coronavirus disease - COVID-19);ko03010(Ribosome)
ENSMUSG00000064368	6696.4	5520.45	7872.36	1.42604	0.51201	5.77042e-09	5.02926e-07	Nodiff	MT	13552	14070	-	519	mt-Nd6	GO:0005739;GO:0005743;GO:0005747;GO:0006120;GO:0008137;GO:0009060;GO:0016020;GO:0016021;GO:0016491;GO:0031966;GO:0032981;GO:0035094;GO:0042220;GO:0042542;GO:0042776;GO:0070469	-	-	C	2S2Q2;35QT2;3A3DS;3BS83;3D7UJ;3JH1Y;48ESN;49BMT;4Q8U1	mitochondrially encoded NADH dehydrogenase 6 [Source:MGI Symbol;Acc:MGI:102495]	-	-	GO:0006120//mitochondrial electron transport, NADH to ubiquinone;GO:0009060//aerobic respiration;GO:0032981//mitochondrial respiratory chain complex I assembly;GO:0035094//response to nicotine;GO:0042220//response to cocaine;GO:0042542//response to hydrogen peroxide;GO:0042776//mitochondrial ATP synthesis coupled proton transport;	GO:0005739//mitochondrion;GO:0005743//mitochondrial inner membrane;GO:0005747//mitochondrial respiratory chain complex I;GO:0016020//membrane;GO:0016021//integral component of membrane;GO:0031966//mitochondrial membrane;GO:0070469//respirasome;	GO:0008137//NADH dehydrogenase (ubiquinone) activity;GO:0016491//oxidoreductase activity;	-
ENSMUSG00000032193	108.526	24.6129	192.439	7.81864	2.96692	5.93759e-09	5.14907e-07	Up Regulation	9	21634779	21661215	+	9622	Ldlr	GO:0001540;GO:0001920;GO:0002020;GO:0005041;GO:0005509;GO:0005515;GO:0005615;GO:0005764;GO:0005768;GO:0005769;GO:0005770;GO:0005794;GO:0005886;GO:0005901;GO:0005905;GO:0006629;GO:0006869;GO:0006897;GO:0006898;GO:0006909;GO:0007616;GO:0008202;GO:0008203;GO:0009897;GO:0009986;GO:0010628;GO:0010629;GO:0010867;GO:0010898;GO:0010899;GO:0010989;GO:0015914;GO:0016020;GO:0016021;GO:0016323;GO:0030169;GO:…	K12473	-	T;G	KOG1215;35EFQ;38B6M;3B9HR;3CR8C;3J6P5;480A0;48XW1;4PW5V	low density lipoprotein receptor [Source:MGI Symbol;Acc:MGI:96765]	16835	P35951	GO:0001920//negative regulation of receptor recycling;GO:0006629//lipid metabolic process;GO:0006869//lipid transport;GO:0006897//endocytosis;GO:0006898//receptor-mediated endocytosis;GO:0006909//phagocytosis;GO:0007616//long-term memory;GO:0008202//steroid metabolic process;GO:0008203//cholesterol metabolic process;GO:0010628//positive regulation of gene expression;GO:0010629//negative regulatio…	GO:0005615//extracellular space;GO:0005764//lysosome;GO:0005768//endosome;GO:0005769//early endosome;GO:0005770//late endosome;GO:0005794//Golgi apparatus;GO:0005886//plasma membrane;GO:0005901//caveola;GO:0005905//clathrin-coated pit;GO:0009897//external side of plasma membrane;GO:0009986//cell surface;GO:0016020//membrane;GO:0016021//integral component of membrane;GO:0016323//basolateral plasma…	GO:0001540//amyloid-beta binding;GO:0002020//protease binding;GO:0005041//low-density lipoprotein particle receptor activity;GO:0005509//calcium ion binding;GO:0005515//protein binding;GO:0030169//low-density lipoprotein particle binding;GO:0030229//very-low-density lipoprotein particle receptor activity;GO:0042802//identical protein binding;GO:0060090//molecular adaptor activity;GO:0071813//lipo…	ko05417(Lipid and atherosclerosis);ko05160(Hepatitis C);ko05145(Toxoplasmosis);ko04979(Cholesterol metabolism);ko04976(Bile secretion);ko04934(Cushing syndrome);ko04927(Cortisol synthesis and secretion);ko04925(Aldosterone synthesis and secretion);ko04913(Ovarian steroidogenesis);ko04144(Endocytosis)
ENSMUSG00000010751	349.201	452.89	245.512	0.542101	-0.883368	6.57387e-09	5.6725e-07	Nodiff	7	143188543	143203398	-	4217	Tnfrsf22	GO:0003676;GO:0004523;GO:0005515;GO:0005576;GO:0005886;GO:0009897;GO:0009986;GO:0016020;GO:0016021;GO:0036462;GO:0043065;GO:0045569;GO:0090502;GO:1902042	K05158	-	S;T	2RBEC;35QRB;39YYK;3BDMI;3D0TV;3JHF8;48FRU;49CJA;4Q8UC	tumor necrosis factor receptor superfamily, member 22 [Source:MGI Symbol;Acc:MGI:1930270]	79202	Q9ER62	GO:0036462//TRAIL-activated apoptotic signaling pathway;GO:0043065//positive regulation of apoptotic process;GO:0090502//RNA phosphodiester bond hydrolysis, endonucleolytic;GO:1902042//negative regulation of extrinsic apoptotic signaling pathway via death domain receptors;	GO:0005576//extracellular region;GO:0005886//plasma membrane;GO:0009897//external side of plasma membrane;GO:0009986//cell surface;GO:0016020//membrane;GO:0016021//integral component of membrane;	GO:0003676//nucleic acid binding;GO:0004523//RNA-DNA hybrid ribonuclease activity;GO:0005515//protein binding;GO:0045569//TRAIL binding;	-
ENSMUSG00000020706	2834.57	3280.53	2388.61	0.728116	-0.457759	6.68953e-09	5.74372e-07	Nodiff	11	106139968	106146905	-	4358	Ftsj3	GO:0000453;GO:0000463;GO:0000466;GO:0001510;GO:0005634;GO:0005654;GO:0005694;GO:0005730;GO:0006364;GO:0008168;GO:0008171;GO:0008173;GO:0008649;GO:0008650;GO:0016435;GO:0016740;GO:0030687;GO:0030688;GO:0031167;GO:0032259;GO:0042254;GO:0062105	K14857	EC:2.1.1.-	A;J	KOG1098;35DNX;38B6C;3BB4K;3CX6N;3J775;485P7;496ZA;4PYY5	FtsJ RNA methyltransferase homolog 3 (E. coli) [Source:MGI Symbol;Acc:MGI:1860295]	56095	Q9DBE9	GO:0000453//enzyme-directed rRNA 2'-O-methylation;GO:0000463//maturation of LSU-rRNA from tricistronic rRNA transcript (SSU-rRNA, 5.8S rRNA, LSU-rRNA);GO:0000466//maturation of 5.8S rRNA from tricistronic rRNA transcript (SSU-rRNA, 5.8S rRNA, LSU-rRNA);GO:0001510//RNA methylation;GO:0006364//rRNA processing;GO:0031167//rRNA methylation;GO:0032259//methylation;GO:0042254//ribosome biogenesis;	GO:0005634//nucleus;GO:0005654//nucleoplasm;GO:0005694//chromosome;GO:0005730//nucleolus;GO:0030687//preribosome, large subunit precursor;GO:0030688//preribosome, small subunit precursor;	GO:0008168//methyltransferase activity;GO:0008171//O-methyltransferase activity;GO:0008173//RNA methyltransferase activity;GO:0008649//rRNA methyltransferase activity;GO:0008650//rRNA (uridine-2'-O-)-methyltransferase activity;GO:0016435//rRNA (guanine) methyltransferase activity;GO:0016740//transferase activity;GO:0062105//RNA 2'-O-methyltransferase activity;	-
ENSMUSG00000047675	10538.2	12047.5	9028.87	0.749438	-0.416119	6.8096e-09	5.81802e-07	Nodiff	4	117011024	117013440	-	1726	Rps8	GO:0000462;GO:0002181;GO:0003735;GO:0005737;GO:0005783;GO:0005829;GO:0005840;GO:0006412;GO:0016020;GO:0022626;GO:0022627;GO:1990904	K02995	-	J	KOG3283;35BT6;38C25;3BCIX;3CRQH;3JEWV;47ZJ0;48V0P;4Q2TR	ribosomal protein S8 [Source:MGI Symbol;Acc:MGI:98166]	20116	P62242;Q497E9	GO:0000462//maturation of SSU-rRNA from tricistronic rRNA transcript (SSU-rRNA, 5.8S rRNA, LSU-rRNA);GO:0002181//cytoplasmic translation;GO:0006412//translation;	GO:0005737//cytoplasm;GO:0005783//endoplasmic reticulum;GO:0005829//cytosol;GO:0005840//ribosome;GO:0016020//membrane;GO:0022626//cytosolic ribosome;GO:0022627//cytosolic small ribosomal subunit;GO:1990904//ribonucleoprotein complex;	GO:0003735//structural constituent of ribosome;	ko05171(Coronavirus disease - COVID-19);ko03010(Ribosome)
ENSMUSG00000039997	3020.17	2312.64	3727.69	1.61188	0.688744	7.05479e-09	5.99796e-07	Nodiff	1	173747973	173770238	-	6706	Ifi203	GO:0002218;GO:0035458	-	-	S;K	2QTQS;39WE0;3BNVR;3D1Y6;3JCE2;489CA;48ZP7	interferon activated gene 203 [Source:MGI Symbol;Acc:MGI:96428]	15950	O35368;E9PUG6	GO:0002218//activation of innate immune response;GO:0035458//cellular response to interferon-beta;	-	-	-
ENSMUSG00000025140	606.281	738.344	474.218	0.642272	-0.638743	7.22296e-09	6.11097e-07	Nodiff	11	120526538	120534595	-	3935	Pycr1	GO:0004735;GO:0005739;GO:0006561;GO:0008652;GO:0016491;GO:0034599;GO:0042802;GO:0051881;GO:0055129;GO:1903206	K00286	EC:1.5.1.2	E	KOG3124;359TR;39QSG;3BDSF;3CRY0;3JCBS;481QR;48UXW;4Q2ZB	pyrroline-5-carboxylate reductase 1 [Source:MGI Symbol;Acc:MGI:2384795]	209027	Q922W5;Q3UTR5	GO:0006561//proline biosynthetic process;GO:0008652//cellular amino acid biosynthetic process;GO:0034599//cellular response to oxidative stress;GO:0051881//regulation of mitochondrial membrane potential;GO:0055129//L-proline biosynthetic process;GO:1903206//negative regulation of hydrogen peroxide-induced cell death;	GO:0005739//mitochondrion;	GO:0004735//pyrroline-5-carboxylate reductase activity;GO:0016491//oxidoreductase activity;GO:0042802//identical protein binding;	ko00330(Arginine and proline metabolism)
ENSMUSG00000037573	3478.69	2749.53	4207.84	1.53039	0.613898	7.56753e-09	6.37142e-07	Nodiff	11	94102280	94106321	+	2288	Tob1	GO:0003714;GO:0005515;GO:0005634;GO:0005737;GO:0008285;GO:0010468;GO:0017148;GO:0030014;GO:0030514;GO:0030971;GO:0045668;GO:0045892;GO:0046332;GO:0060212;GO:0060213;GO:0060390;GO:1900153	K14443	-	S;T;K	KOG4006;35BIG;38BRJ;3BER5;3D151;3J9TW;485DE;492TR;4Q6HE	transducer of ErbB-2.1 [Source:MGI Symbol;Acc:MGI:1349721]	22057	Q61471	GO:0008285//negative regulation of cell population proliferation;GO:0010468//regulation of gene expression;GO:0017148//negative regulation of translation;GO:0030514//negative regulation of BMP signaling pathway;GO:0045668//negative regulation of osteoblast differentiation;GO:0045892//negative regulation of transcription, DNA-templated;GO:0060212//negative regulation of nuclear-transcribed mRNA po…	GO:0005634//nucleus;GO:0005737//cytoplasm;GO:0030014//CCR4-NOT complex;	GO:0003714//transcription corepressor activity;GO:0005515//protein binding;GO:0030971//receptor tyrosine kinase binding;GO:0046332//SMAD binding;	ko03018(RNA degradation)
ENSMUSG00000011257	1816.79	2122.14	1511.44	0.712227	-0.489591	7.84618e-09	6.57411e-07	Nodiff	4	123156144	123192718	+	4027	Pabpc4	GO:0003676;GO:0003723;GO:0003729;GO:0003730;GO:0005634;GO:0005737;GO:0005829;GO:0008143;GO:0008266;GO:0010494;GO:0043488;GO:0061515;GO:1990904	K13126	-	A;J	KOG0123;35HZB;38F9F;3BB3Q;3CUUM;3J7A7;481K5;48WIY;4Q13B	poly(A) binding protein, cytoplasmic 4 [Source:MGI Symbol;Acc:MGI:2385206]	230721	-	GO:0043488//regulation of mRNA stability;GO:0061515//myeloid cell development;	GO:0005634//nucleus;GO:0005737//cytoplasm;GO:0005829//cytosol;GO:0010494//cytoplasmic stress granule;GO:1990904//ribonucleoprotein complex;	GO:0003676//nucleic acid binding;GO:0003723//RNA binding;GO:0003729//mRNA binding;GO:0003730//mRNA 3'-UTR binding;GO:0008143//poly(A) binding;GO:0008266//poly(U) RNA binding;	ko03018(RNA degradation);ko03015(mRNA surveillance pathway)
ENSMUSG00000014907	1153.06	1364.82	941.297	0.689686	-0.535989	8.0362e-09	6.70095e-07	Nodiff	8	67312869	67343216	+	3094	Naf1	GO:0000493;GO:0001522;GO:0003723;GO:0005634;GO:0005654;GO:0005732;GO:0006364;GO:0042254;GO:0042802;GO:0051973;GO:0070034;GO:0090669;GO:1904358;GO:1905323	K14763	-	S;T	KOG2236;35G7D;38EWH;3BKTT;3D140;3J5W9;485N0;491YH;4Q2QX	nuclear assembly factor 1 ribonucleoprotein [Source:MGI Symbol;Acc:MGI:2682306]	234344	Q3UMQ8;E9QJT2	GO:0000493//box H/ACA snoRNP assembly;GO:0001522//pseudouridine synthesis;GO:0006364//rRNA processing;GO:0042254//ribosome biogenesis;GO:0051973//positive regulation of telomerase activity;GO:0090669//telomerase RNA stabilization;GO:1904358//positive regulation of telomere maintenance via telomere lengthening;GO:1905323//telomerase holoenzyme complex assembly;	GO:0005634//nucleus;GO:0005654//nucleoplasm;GO:0005732//sno(s)RNA-containing ribonucleoprotein complex;	GO:0003723//RNA binding;GO:0042802//identical protein binding;GO:0070034//telomerase RNA binding;	-
ENSMUSG00000042851	425.317	324.443	526.191	1.62183	0.697622	8.14841e-09	6.76201e-07	Nodiff	2	128809322	128860483	+	5668	Zc3h6	GO:0003674;GO:0003723;GO:0005575;GO:0005634;GO:0008150;GO:0045892;GO:0046872	-	-	A;L	KOG1040;35HF5;38B7X;3BBDX;3CW7D;3J3BF;48BV5;48Z3J;4PZB9	zinc finger CCCH type containing 6 [Source:MGI Symbol;Acc:MGI:1926001]	78751	A2AP88	GO:0008150//biological_process;GO:0045892//negative regulation of transcription, DNA-templated;	GO:0005575//cellular_component;GO:0005634//nucleus;	GO:0003674//molecular_function;GO:0003723//RNA binding;GO:0046872//metal ion binding;	-
ENSMUSG00000031303	256.809	182.225	331.394	1.8186	0.862825	8.6021e-09	7.10452e-07	Nodiff	X	158771429	158906347	+	4348	Map3k15	GO:0000165;GO:0000166;GO:0004672;GO:0004674;GO:0004709;GO:0005524;GO:0006468;GO:0016301;GO:0016310;GO:0016740;GO:0046872;GO:0106310	K13986	EC:2.7.11.25	Z;T	KOG4279;35NUW;38K25;3BG0M;3CTJY;3JDEF;487AS;492MA;4PYVI	mitogen-activated protein kinase kinase kinase 15 [Source:MGI Symbol;Acc:MGI:2448588]	270672	A2AQW0	GO:0000165//MAPK cascade;GO:0006468//protein phosphorylation;GO:0016310//phosphorylation;	-	GO:0000166//nucleotide binding;GO:0004672//protein kinase activity;GO:0004674//protein serine/threonine kinase activity;GO:0004709//MAP kinase kinase kinase activity;GO:0005524//ATP binding;GO:0016301//kinase activity;GO:0016740//transferase activity;GO:0046872//metal ion binding;GO:0106310//protein serine kinase activity;	-
ENSMUSG00000021814	3230.33	3728.73	2731.94	0.732673	-0.448758	8.702e-09	7.15296e-07	Nodiff	14	20505328	20530201	-	5991	Anxa7	GO:0005178;GO:0005509;GO:0005515;GO:0005544;GO:0005634;GO:0005635;GO:0005789;GO:0005829;GO:0005886;GO:0006874;GO:0006914;GO:0007599;GO:0008360;GO:0009651;GO:0009992;GO:0010629;GO:0014009;GO:0014070;GO:0030855;GO:0031982;GO:0042584;GO:0048306;GO:0051592;GO:0061025;GO:0062023	K17095	-	S;U	KOG0819;35RIQ;38FEE;3BCMH;3CXS1;3JCN9;480NX;48W9G;4Q9IS	annexin A7 [Source:MGI Symbol;Acc:MGI:88031]	11750	Q07076;Q3UYL7	GO:0006874//cellular calcium ion homeostasis;GO:0006914//autophagy;GO:0007599//hemostasis;GO:0008360//regulation of cell shape;GO:0009651//response to salt stress;GO:0009992//cellular water homeostasis;GO:0010629//negative regulation of gene expression;GO:0014009//glial cell proliferation;GO:0014070//response to organic cyclic compound;GO:0030855//epithelial cell differentiation;GO:0051592//respo…	GO:0005634//nucleus;GO:0005635//nuclear envelope;GO:0005789//endoplasmic reticulum membrane;GO:0005829//cytosol;GO:0005886//plasma membrane;GO:0031982//vesicle;GO:0042584//chromaffin granule membrane;GO:0062023//collagen-containing extracellular matrix;	GO:0005178//integrin binding;GO:0005509//calcium ion binding;GO:0005515//protein binding;GO:0005544//calcium-dependent phospholipid binding;GO:0048306//calcium-dependent protein binding;	ko05014(Amyotrophic lateral sclerosis)
ENSMUSG00000030218	1087.47	885.885	1289.06	1.45511	0.541124	9.322e-09	7.62646e-07	Nodiff	6	136849433	136852821	-	1187	Mgp	GO:0001503;GO:0005509;GO:0005576;GO:0005615;GO:0005783;GO:0030154;GO:0030324;GO:0030500;GO:0031012;GO:0032991;GO:0048306;GO:0048754;GO:0051216;GO:0062023;GO:0065003	K19481	-	S;T;W	2S45A;35QPK;3A5SH;3BSUQ;3D9BR;3JHGR;48FFC;49C8A;4Q61X	matrix Gla protein [Source:MGI Symbol;Acc:MGI:96976]	17313	P19788	GO:0001503//ossification;GO:0030154//cell differentiation;GO:0030324//lung development;GO:0030500//regulation of bone mineralization;GO:0048754//branching morphogenesis of an epithelial tube;GO:0051216//cartilage development;GO:0065003//protein-containing complex assembly;	GO:0005576//extracellular region;GO:0005615//extracellular space;GO:0005783//endoplasmic reticulum;GO:0031012//extracellular matrix;GO:0032991//protein-containing complex;GO:0062023//collagen-containing extracellular matrix;	GO:0005509//calcium ion binding;GO:0048306//calcium-dependent protein binding;	-
ENSMUSG00000051790	1066.37	845.658	1287.09	1.522	0.605965	1.09509e-08	8.91699e-07	Nodiff	11	69713948	69728610	-	5785	Nlgn2	GO:0001966;GO:0002087;GO:0005515;GO:0005737;GO:0005886;GO:0005887;GO:0007155;GO:0007158;GO:0007268;GO:0007416;GO:0007420;GO:0007630;GO:0008284;GO:0009966;GO:0009986;GO:0016020;GO:0016021;GO:0019233;GO:0031644;GO:0032024;GO:0032230;GO:0032879;GO:0034394;GO:0035176;GO:0035418;GO:0035641;GO:0038023;GO:0042043;GO:0042391;GO:0042734;GO:0042802;GO:0042995;GO:0043198;GO:0045202;GO:0045211;GO:0048488;GO:…	K07378	-	I	KOG1516;3593I;38BGT;3BC24;3CS2Q;3J8MF;4824R;48WNS;4PTB4	neuroligin 2 [Source:MGI Symbol;Acc:MGI:2681835]	216856	Q69ZK9;Q6PHN2	GO:0001966//thigmotaxis;GO:0002087//regulation of respiratory gaseous exchange by nervous system process;GO:0007155//cell adhesion;GO:0007158//neuron cell-cell adhesion;GO:0007268//chemical synaptic transmission;GO:0007416//synapse assembly;GO:0007420//brain development;GO:0007630//jump response;GO:0008284//positive regulation of cell population proliferation;GO:0009966//regulation of signal tran…	GO:0005737//cytoplasm;GO:0005886//plasma membrane;GO:0005887//integral component of plasma membrane;GO:0009986//cell surface;GO:0016020//membrane;GO:0016021//integral component of membrane;GO:0042734//presynaptic membrane;GO:0042995//cell projection;GO:0043198//dendritic shaft;GO:0045202//synapse;GO:0045211//postsynaptic membrane;GO:0060076//excitatory synapse;GO:0060077//inhibitory synapse;GO:00…	GO:0005515//protein binding;GO:0038023//signaling receptor activity;GO:0042043//neurexin family protein binding;GO:0042802//identical protein binding;GO:0050839//cell adhesion molecule binding;	ko04514(Cell adhesion molecules)
ENSMUSG00000002455	1781.17	2077.83	1484.5	0.714446	-0.485103	1.17135e-08	9.45157e-07	Nodiff	2	181233661	181297453	+	3859	Prpf6	GO:0000244;GO:0000398;GO:0003713;GO:0003723;GO:0005515;GO:0005634;GO:0005654;GO:0005681;GO:0005682;GO:0006396;GO:0006397;GO:0006403;GO:0008380;GO:0016607;GO:0042802;GO:0043021;GO:0045944;GO:0046540;GO:0050681;GO:0071005;GO:0071013	K12855	-	A	KOG0495;35IDZ;38EYN;3B9NH;3CZ2Z;3J7VY;47ZA1;48WDC;4PZ00	pre-mRNA splicing factor 6 [Source:MGI Symbol;Acc:MGI:1922946]	68879	Q91YR7	GO:0000244//spliceosomal tri-snRNP complex assembly;GO:0000398//mRNA splicing, via spliceosome;GO:0006396//RNA processing;GO:0006397//mRNA processing;GO:0006403//RNA localization;GO:0008380//RNA splicing;GO:0045944//positive regulation of transcription by RNA polymerase II;	GO:0005634//nucleus;GO:0005654//nucleoplasm;GO:0005681//spliceosomal complex;GO:0005682//U5 snRNP;GO:0016607//nuclear speck;GO:0046540//U4/U6 x U5 tri-snRNP complex;GO:0071005//U2-type precatalytic spliceosome;GO:0071013//catalytic step 2 spliceosome;	GO:0003713//transcription coactivator activity;GO:0003723//RNA binding;GO:0005515//protein binding;GO:0042802//identical protein binding;GO:0043021//ribonucleoprotein complex binding;GO:0050681//androgen receptor binding;	ko03040(Spliceosome)
ENSMUSG00000000787	9881.3	11286.3	8476.25	0.751018	-0.413081	1.17164e-08	9.45157e-07	Nodiff	X	13147209	13160291	+	5277	Ddx3x	GO:0000166;GO:0002376;GO:0003676;GO:0003677;GO:0003678;GO:0003723;GO:0003724;GO:0003729;GO:0003924;GO:0004386;GO:0005515;GO:0005524;GO:0005634;GO:0005654;GO:0005737;GO:0005813;GO:0005829;GO:0005852;GO:0005886;GO:0006413;GO:0006417;GO:0006915;GO:0006954;GO:0007059;GO:0007276;GO:0008134;GO:0008143;GO:0008190;GO:0008625;GO:0009615;GO:0010494;GO:0010501;GO:0010628;GO:0016020;GO:0016055;GO:0016787;GO:…	K11594	EC:3.6.4.13	A;J;K;L	KOG0335;35FRY;38IV8;3BEF3;3CUJS;3J1Z8;48154;48WA5;4PUQ8	DEAD box helicase 3, X-linked [Source:MGI Symbol;Acc:MGI:103064]	13205	Q62167;Q3TQX5	GO:0002376//immune system process;GO:0006413//translational initiation;GO:0006417//regulation of translation;GO:0006915//apoptotic process;GO:0006954//inflammatory response;GO:0007059//chromosome segregation;GO:0007276//gamete generation;GO:0008625//extrinsic apoptotic signaling pathway via death domain receptors;GO:0009615//response to virus;GO:0010501//RNA secondary structure unwinding;GO:00106…	GO:0005634//nucleus;GO:0005654//nucleoplasm;GO:0005737//cytoplasm;GO:0005813//centrosome;GO:0005829//cytosol;GO:0005852//eukaryotic translation initiation factor 3 complex;GO:0005886//plasma membrane;GO:0010494//cytoplasmic stress granule;GO:0016020//membrane;GO:0022627//cytosolic small ribosomal subunit;GO:0030027//lamellipodium;GO:0031252//cell leading edge;GO:0042995//cell projection;GO:004318…	GO:0000166//nucleotide binding;GO:0003676//nucleic acid binding;GO:0003677//DNA binding;GO:0003678//DNA helicase activity;GO:0003723//RNA binding;GO:0003724//RNA helicase activity;GO:0003729//mRNA binding;GO:0003924//GTPase activity;GO:0004386//helicase activity;GO:0005515//protein binding;GO:0005524//ATP binding;GO:0008134//transcription factor binding;GO:0008143//poly(A) binding;GO:0008190//euk…	ko05203(Viral carcinogenesis);ko05161(Hepatitis B);ko04622(RIG-I-like receptor signaling pathway)
ENSMUSG00000023034	222.944	140.494	305.395	2.17373	1.12017	1.25292e-08	1.00605e-06	Up Regulation	15	101152150	101172676	+	3509	Nr4a1	GO:0000978;GO:0000981;GO:0001228;GO:0001938;GO:0001975;GO:0002042;GO:0003677;GO:0003700;GO:0004879;GO:0005515;GO:0005634;GO:0005654;GO:0005667;GO:0005737;GO:0005739;GO:0005829;GO:0006355;GO:0006357;GO:0006366;GO:0006915;GO:0008270;GO:0010035;GO:0014860;GO:0030522;GO:0031965;GO:0032496;GO:0035259;GO:0035767;GO:0035914;GO:0035924;GO:0042802;GO:0043065;GO:0043154;GO:0043565;GO:0044344;GO:0045444;GO:…	K04465	-	K	KOG4217;35NPZ;39DCT;3BGP0;3D0VB;3J31A;482T2;490YP;4Q07E	nuclear receptor subfamily 4, group A, member 1 [Source:MGI Symbol;Acc:MGI:1352454]	15370	P12813;Q545Q1	GO:0001938//positive regulation of endothelial cell proliferation;GO:0001975//response to amphetamine;GO:0002042//cell migration involved in sprouting angiogenesis;GO:0006355//regulation of transcription, DNA-templated;GO:0006357//regulation of transcription by RNA polymerase II;GO:0006366//transcription by RNA polymerase II;GO:0006915//apoptotic process;GO:0010035//response to inorganic substanc…	GO:0005634//nucleus;GO:0005654//nucleoplasm;GO:0005667//transcription regulator complex;GO:0005737//cytoplasm;GO:0005739//mitochondrion;GO:0005829//cytosol;GO:0031965//nuclear membrane;GO:0098793//presynapse;	GO:0000978//RNA polymerase II cis-regulatory region sequence-specific DNA binding;GO:0000981//DNA-binding transcription factor activity, RNA polymerase II-specific;GO:0001228//DNA-binding transcription activator activity, RNA polymerase II-specific;GO:0003677//DNA binding;GO:0003700//DNA-binding transcription factor activity;GO:0004879//nuclear receptor activity;GO:0005515//protein binding;GO:000…	ko04934(Cushing syndrome);ko04927(Cortisol synthesis and secretion);ko04925(Aldosterone synthesis and secretion);ko04151(PI3K-Akt signaling pathway);ko04010(MAPK signaling pathway)
ENSMUSG00000019699	2254.98	2618.03	1891.93	0.722653	-0.468625	1.35618e-08	1.08395e-06	Nodiff	1	176847639	177085769	-	5124	Akt3	GO:0000002;GO:0000166;GO:0001938;GO:0004672;GO:0004674;GO:0005080;GO:0005515;GO:0005524;GO:0005634;GO:0005737;GO:0005886;GO:0006468;GO:0007165;GO:0010765;GO:0016020;GO:0016301;GO:0016310;GO:0016740;GO:0018105;GO:0018107;GO:0032008;GO:0032869;GO:0035556;GO:0043536;GO:0045766;GO:0045793;GO:0048854;GO:0048873;GO:0090050;GO:0106310;GO:1905564;GO:1905653;GO:2000773	K04456	EC:2.7.11.1	T;K;L	KOG0690;35AXD;3AEGX;3BA4G;3CRYE;3J9GA;47ZY6;48YQ2;4Q7J6	thymoma viral proto-oncogene 3 [Source:MGI Symbol;Acc:MGI:1345147]	23797	Q9WUA6;Q8C6X4	GO:0000002//mitochondrial genome maintenance;GO:0001938//positive regulation of endothelial cell proliferation;GO:0006468//protein phosphorylation;GO:0007165//signal transduction;GO:0010765//positive regulation of sodium ion transport;GO:0016310//phosphorylation;GO:0018105//peptidyl-serine phosphorylation;GO:0018107//peptidyl-threonine phosphorylation;GO:0032008//positive regulation of TOR signal…	GO:0005634//nucleus;GO:0005737//cytoplasm;GO:0005886//plasma membrane;GO:0016020//membrane;	GO:0000166//nucleotide binding;GO:0004672//protein kinase activity;GO:0004674//protein serine/threonine kinase activity;GO:0005080//protein kinase C binding;GO:0005515//protein binding;GO:0005524//ATP binding;GO:0016301//kinase activity;GO:0016740//transferase activity;GO:0106310//protein serine kinase activity;	ko05418(Fluid shear stress and atherosclerosis);ko05417(Lipid and atherosclerosis);ko05415(Diabetic cardiomyopathy);ko05235(PD-L1 expression and PD-1 checkpoint pathway in cancer);ko05231(Choline metabolism in cancer);ko05230(Central carbon metabolism in cancer);ko05226(Gastric cancer);ko05225(Hepatocellular carcinoma);ko05224(Breast cancer);ko05223(Non-small cell lung cancer);ko05222(Small cell …
ENSMUSG00000032578	46.4537	19.8769	73.0305	3.67414	1.87741	1.38674e-08	1.09952e-06	Up Regulation	9	107173225	107179983	+	6419	Cish	GO:0005515;GO:0005886;GO:0005942;GO:0007205;GO:0009968;GO:0016567;GO:0035556;GO:0043551;GO:0046854;GO:0046935	K04701	-	S;T	KOG4566;35KN5;39XHM;3BKPM;3D1Z9;3J32N;487PM;491T2;4Q1N7	cytokine inducible SH2-containing protein [Source:MGI Symbol;Acc:MGI:103159]	12700	Q62225;Q8C3F4	GO:0007205//protein kinase C-activating G protein-coupled receptor signaling pathway;GO:0009968//negative regulation of signal transduction;GO:0016567//protein ubiquitination;GO:0035556//intracellular signal transduction;GO:0043551//regulation of phosphatidylinositol 3-kinase activity;GO:0046854//phosphatidylinositol phosphate biosynthetic process;	GO:0005886//plasma membrane;GO:0005942//phosphatidylinositol 3-kinase complex;	GO:0005515//protein binding;GO:0046935//1-phosphatidylinositol-3-kinase regulator activity;	ko04917(Prolactin signaling pathway);ko04630(JAK-STAT signaling pathway)
ENSMUSG00000024887	614.548	452.861	776.235	1.71407	0.777424	1.38835e-08	1.09952e-06	Nodiff	19	31959997	32085611	-	11638	Asah2	GO:0000139;GO:0005509;GO:0005515;GO:0005576;GO:0005615;GO:0005739;GO:0005794;GO:0005886;GO:0005887;GO:0005901;GO:0006629;GO:0006665;GO:0006670;GO:0006672;GO:0006915;GO:0007346;GO:0008270;GO:0010033;GO:0016020;GO:0016021;GO:0016787;GO:0017040;GO:0042759;GO:0044241;GO:0045121;GO:0046512;GO:0046513;GO:0046514;GO:0046872;GO:0070062;GO:0070774;GO:0071345;GO:0071633;GO:0102121;GO:2001234	K12349	EC:3.5.1.23	T	KOG2232;35PEV;38HV3;3BDI5;3CUYY;3J3XR;485Y7;48Y5T;4PW7N	N-acylsphingosine amidohydrolase 2 [Source:MGI Symbol;Acc:MGI:1859310]	54447	Q9JHE3;B9EHG7	GO:0006629//lipid metabolic process;GO:0006665//sphingolipid metabolic process;GO:0006670//sphingosine metabolic process;GO:0006672//ceramide metabolic process;GO:0006915//apoptotic process;GO:0007346//regulation of mitotic cell cycle;GO:0010033//response to organic substance;GO:0042759//long-chain fatty acid biosynthetic process;GO:0044241//lipid digestion;GO:0046512//sphingosine biosynthetic pr…	GO:0000139//Golgi membrane;GO:0005576//extracellular region;GO:0005615//extracellular space;GO:0005739//mitochondrion;GO:0005794//Golgi apparatus;GO:0005886//plasma membrane;GO:0005887//integral component of plasma membrane;GO:0005901//caveola;GO:0016020//membrane;GO:0016021//integral component of membrane;GO:0045121//membrane raft;GO:0070062//extracellular exosome;	GO:0005509//calcium ion binding;GO:0005515//protein binding;GO:0008270//zinc ion binding;GO:0016787//hydrolase activity;GO:0017040//N-acylsphingosine amidohydrolase activity;GO:0046872//metal ion binding;GO:0070774//phytoceramidase activity;GO:0071633//dihydroceramidase activity;GO:0102121//ceramidase activity;	ko04071(Sphingolipid signaling pathway);ko00600(Sphingolipid metabolism)
ENSMUSG00000021996	5086.84	6802.21	3371.47	0.495643	-1.01263	1.44631e-08	1.14021e-06	Down Regulation	14	74969737	74988205	+	3366	Esd	GO:0005737;GO:0005829;GO:0016787;GO:0016788;GO:0018738;GO:0031410;GO:0042802;GO:0046294;GO:0052689;GO:1901575	K01070	EC:3.1.2.12	S;C;L	KOG3101;35HKV;38RFR;3BE2A;3CSPS;3J2WT;48235;48YVX;4PWDR	esterase D/formylglutathione hydrolase [Source:MGI Symbol;Acc:MGI:95421]	13885	Q9R0P3	GO:0046294//formaldehyde catabolic process;GO:1901575//organic substance catabolic process;	GO:0005737//cytoplasm;GO:0005829//cytosol;GO:0031410//cytoplasmic vesicle;	GO:0016787//hydrolase activity;GO:0016788//hydrolase activity, acting on ester bonds;GO:0018738//S-formylglutathione hydrolase activity;GO:0042802//identical protein binding;GO:0052689//carboxylic ester hydrolase activity;	-
ENSMUSG00000018363	5480.32	6282.01	4678.63	0.744765	-0.425142	1.49207e-08	1.16991e-06	Nodiff	11	106710892	106811541	-	6162	Smurf2	GO:0000151;GO:0000209;GO:0004842;GO:0005160;GO:0005515;GO:0005634;GO:0005737;GO:0005829;GO:0005886;GO:0006511;GO:0016020;GO:0016567;GO:0016607;GO:0016740;GO:0030512;GO:0030514;GO:0030579;GO:0042802;GO:0043161;GO:0045121;GO:0046332;GO:0061630;GO:1901165	K04678	EC:2.3.2.26	O	KOG0940;35E06;38CB4;3BC0A;3CV5H;3J3R8;482K9;48ZRG;4PVVX	SMAD specific E3 ubiquitin protein ligase 2 [Source:MGI Symbol;Acc:MGI:1913563]	66313	A2A5Z6;Q9CSE3	GO:0000209//protein polyubiquitination;GO:0006511//ubiquitin-dependent protein catabolic process;GO:0016567//protein ubiquitination;GO:0030512//negative regulation of transforming growth factor beta receptor signaling pathway;GO:0030514//negative regulation of BMP signaling pathway;GO:0030579//ubiquitin-dependent SMAD protein catabolic process;GO:0043161//proteasome-mediated ubiquitin-dependent p…	GO:0000151//ubiquitin ligase complex;GO:0005634//nucleus;GO:0005737//cytoplasm;GO:0005829//cytosol;GO:0005886//plasma membrane;GO:0016020//membrane;GO:0016607//nuclear speck;GO:0045121//membrane raft;	GO:0004842//ubiquitin-protein transferase activity;GO:0005160//transforming growth factor beta receptor binding;GO:0005515//protein binding;GO:0016740//transferase activity;GO:0042802//identical protein binding;GO:0046332//SMAD binding;GO:0061630//ubiquitin protein ligase activity;	ko04350(TGF-beta signaling pathway);ko04340(Hedgehog signaling pathway);ko04144(Endocytosis);ko04120(Ubiquitin mediated proteolysis)
ENSMUSG00000118590	288.82	204.153	373.488	1.82945	0.871413	1.49746e-08	1.16991e-06	Nodiff	1	84936703	84942293	+	1120	Gm15433	GO:0004930;GO:0007186;GO:0016020;GO:0016021	-	-	-	-	predicted pseudogene 15433 [Source:MGI Symbol;Acc:MGI:3705860]	-	-	GO:0007186//G protein-coupled receptor signaling pathway;	GO:0016020//membrane;GO:0016021//integral component of membrane;	GO:0004930//G protein-coupled receptor activity;	-
ENSMUSG00000022307	10025.8	11434.4	8617.09	0.75361	-0.40811	1.54107e-08	1.19858e-06	Nodiff	15	41310878	41724444	+	7136	Oxr1	GO:0005634;GO:0005730;GO:0005739;GO:0006979;GO:0007628;GO:0016491;GO:0043524;GO:0051402;GO:0071447;GO:1900408;GO:1902083;GO:1903204	K25437	-	L	KOG2372;359Q6;38BSI;3BB4E;3CVQI;3J2IP;483TZ;48VJ7;4PY1C	oxidation resistance 1 [Source:MGI Symbol;Acc:MGI:2179326]	170719	Q4KMM3	GO:0006979//response to oxidative stress;GO:0007628//adult walking behavior;GO:0043524//negative regulation of neuron apoptotic process;GO:0051402//neuron apoptotic process;GO:0071447//cellular response to hydroperoxide;GO:1900408//negative regulation of cellular response to oxidative stress;GO:1902083//negative regulation of peptidyl-cysteine S-nitrosylation;GO:1903204//negative regulation of ox…	GO:0005634//nucleus;GO:0005730//nucleolus;GO:0005739//mitochondrion;	GO:0016491//oxidoreductase activity;	-
ENSMUSG00000079363	787.996	510.206	1065.79	2.08893	1.06277	1.65423e-08	1.28085e-06	Up Regulation	5	105263633	105287452	-	7494	Gbp4	GO:0000122;GO:0001933;GO:0003924;GO:0005515;GO:0005525;GO:0009617;GO:0031397;GO:0031410;GO:0032687;GO:0042308;GO:0042832;GO:0050688;GO:0050830;GO:0071346	K20908	-	S	KOG2037;39TAK;3BGZV;3CZP1;3J22V;484HK;48XYQ	guanylate binding protein 4 [Source:MGI Symbol;Acc:MGI:97072]	17472	A4UUI3	GO:0000122//negative regulation of transcription by RNA polymerase II;GO:0001933//negative regulation of protein phosphorylation;GO:0009617//response to bacterium;GO:0031397//negative regulation of protein ubiquitination;GO:0032687//negative regulation of interferon-alpha production;GO:0042308//negative regulation of protein import into nucleus;GO:0042832//defense response to protozoan;GO:0050688…	GO:0031410//cytoplasmic vesicle;	GO:0003924//GTPase activity;GO:0005515//protein binding;GO:0005525//GTP binding;	-
ENSMUSG00000025402	479.325	351.307	607.343	1.72881	0.789778	1.83924e-08	1.41777e-06	Nodiff	10	127496787	127504437	-	2941	Nab2	GO:0001958;GO:0003712;GO:0005634;GO:0006354;GO:0006355;GO:0014037;GO:0016480;GO:0042552;GO:0042802;GO:0045682;GO:0045892;GO:1902949	K22388	-	S;K	KOG3835;35EM0;38E2Q;3B9AG;3CT0I;3JCD0;482GV;48WMF;4PZMM	Ngfi-A binding protein 2 [Source:MGI Symbol;Acc:MGI:107563]	17937	Q61127	GO:0001958//endochondral ossification;GO:0006354//DNA-templated transcription, elongation;GO:0006355//regulation of transcription, DNA-templated;GO:0014037//Schwann cell differentiation;GO:0016480//negative regulation of transcription by RNA polymerase III;GO:0042552//myelination;GO:0045682//regulation of epidermis development;GO:0045892//negative regulation of transcription, DNA-templated;GO:190…	GO:0005634//nucleus;	GO:0003712//transcription coregulator activity;GO:0042802//identical protein binding;	-
ENSMUSG00000064345	39864.9	34445.8	45284	1.31464	0.394671	1.88534e-08	1.44108e-06	Nodiff	MT	3914	4951	+	1038	mt-Nd2	GO:0005739;GO:0005743;GO:0005747;GO:0006120;GO:0008137;GO:0009060;GO:0014069;GO:0016020;GO:0016021;GO:0016491;GO:0019901;GO:0032981;GO:0035255;GO:0042776;GO:0070469;GO:0072593	-	-	C	KOG4668;35M7V;3940U;3BFHH;3D425;3JA26;4882A;496FV;4Q8FR	mitochondrially encoded NADH dehydrogenase 2 [Source:MGI Symbol;Acc:MGI:102500]	-	-	GO:0006120//mitochondrial electron transport, NADH to ubiquinone;GO:0009060//aerobic respiration;GO:0032981//mitochondrial respiratory chain complex I assembly;GO:0042776//mitochondrial ATP synthesis coupled proton transport;GO:0072593//reactive oxygen species metabolic process;	GO:0005739//mitochondrion;GO:0005743//mitochondrial inner membrane;GO:0005747//mitochondrial respiratory chain complex I;GO:0014069//postsynaptic density;GO:0016020//membrane;GO:0016021//integral component of membrane;GO:0070469//respirasome;	GO:0008137//NADH dehydrogenase (ubiquinone) activity;GO:0016491//oxidoreductase activity;GO:0019901//protein kinase binding;GO:0035255//ionotropic glutamate receptor binding;	-
ENSMUSG00000004267	694.877	554.221	835.533	1.50758	0.592236	1.88782e-08	1.44108e-06	Nodiff	6	124737016	124746636	-	4705	Eno2	GO:0000015;GO:0000287;GO:0001917;GO:0004634;GO:0005737;GO:0005829;GO:0005886;GO:0005938;GO:0006094;GO:0006096;GO:0009410;GO:0009986;GO:0014070;GO:0016020;GO:0016829;GO:0019899;GO:0030426;GO:0032355;GO:0042802;GO:0043005;GO:0043025;GO:0043204;GO:0043209;GO:0044877;GO:0045121;GO:0046872;GO:0048609;GO:0061621;GO:0097060;GO:1901214;GO:1901215	K01689	EC:4.2.1.11	G	KOG2670;35JNG;38C66;3BE2S;3CU4G;3J8GJ;480BN;48V1P;4PZAG	enolase 2, gamma neuronal [Source:MGI Symbol;Acc:MGI:95394]	13807	P17183;Q545V3	GO:0006094//gluconeogenesis;GO:0006096//glycolytic process;GO:0009410//response to xenobiotic stimulus;GO:0014070//response to organic cyclic compound;GO:0032355//response to estradiol;GO:0048609//multicellular organismal reproductive process;GO:0061621//canonical glycolysis;GO:1901214//regulation of neuron death;GO:1901215//negative regulation of neuron death;	GO:0000015//phosphopyruvate hydratase complex;GO:0001917//photoreceptor inner segment;GO:0005737//cytoplasm;GO:0005829//cytosol;GO:0005886//plasma membrane;GO:0005938//cell cortex;GO:0009986//cell surface;GO:0016020//membrane;GO:0030426//growth cone;GO:0043005//neuron projection;GO:0043025//neuronal cell body;GO:0043204//perikaryon;GO:0043209//myelin sheath;GO:0045121//membrane raft;GO:0097060//s…	GO:0000287//magnesium ion binding;GO:0004634//phosphopyruvate hydratase activity;GO:0016829//lyase activity;GO:0019899//enzyme binding;GO:0042802//identical protein binding;GO:0044877//protein-containing complex binding;GO:0046872//metal ion binding;	ko04066(HIF-1 signaling pathway);ko03018(RNA degradation);ko00010(Glycolysis / Gluconeogenesis)
ENSMUSG00000064367	61823.5	52632.7	71014.3	1.34924	0.432152	1.89441e-08	1.44108e-06	Nodiff	MT	11742	13565	+	1824	mt-Nd5	GO:0001666;GO:0003954;GO:0005739;GO:0005743;GO:0005747;GO:0006120;GO:0008137;GO:0009060;GO:0010243;GO:0015990;GO:0016020;GO:0016021;GO:0016491;GO:0032981;GO:0042542;GO:0042773;GO:0042776;GO:0043005;GO:0070469	-	-	C	KOG4668;35F6Y;38F5W;3BEVW;3CTS4;3JBRY;48A2B;48WJ8;4Q7H2	mitochondrially encoded NADH dehydrogenase 5 [Source:MGI Symbol;Acc:MGI:102496]	-	-	GO:0001666//response to hypoxia;GO:0006120//mitochondrial electron transport, NADH to ubiquinone;GO:0009060//aerobic respiration;GO:0010243//response to organonitrogen compound;GO:0015990//electron transport coupled proton transport;GO:0032981//mitochondrial respiratory chain complex I assembly;GO:0042542//response to hydrogen peroxide;GO:0042773//ATP synthesis coupled electron transport;GO:00427…	GO:0005739//mitochondrion;GO:0005743//mitochondrial inner membrane;GO:0005747//mitochondrial respiratory chain complex I;GO:0016020//membrane;GO:0016021//integral component of membrane;GO:0043005//neuron projection;GO:0070469//respirasome;	GO:0003954//NADH dehydrogenase activity;GO:0008137//NADH dehydrogenase (ubiquinone) activity;GO:0016491//oxidoreductase activity;	-
ENSMUSG00000037071	3543.25	2993.58	4092.91	1.36723	0.451253	1.92067e-08	1.45467e-06	Nodiff	19	44382894	44396318	-	4892	Scd1	GO:0004768;GO:0005506;GO:0005730;GO:0005783;GO:0005789;GO:0006629;GO:0006631;GO:0006633;GO:0006636;GO:0006641;GO:0008610;GO:0009617;GO:0010873;GO:0016020;GO:0016021;GO:0016053;GO:0016215;GO:0016491;GO:0016717;GO:0030176;GO:0032896;GO:0033561;GO:0034434;GO:0034435;GO:0043231;GO:0046872;GO:0048733;GO:0050830;GO:0050872;GO:0050873;GO:0055088;GO:0070542;GO:0120162;GO:1903699;GO:1903966	K00507	EC:1.14.19.1	I	KOG1600;35FS7;38GU7;3BENV;3CTC4;3J9V5;487JH;48VVN;4Q3HZ	stearoyl-Coenzyme A desaturase 1 [Source:MGI Symbol;Acc:MGI:98239]	20249	P13516;Q547C4	GO:0006629//lipid metabolic process;GO:0006631//fatty acid metabolic process;GO:0006633//fatty acid biosynthetic process;GO:0006636//unsaturated fatty acid biosynthetic process;GO:0006641//triglyceride metabolic process;GO:0008610//lipid biosynthetic process;GO:0009617//response to bacterium;GO:0010873//positive regulation of cholesterol esterification;GO:0016053//organic acid biosynthetic proces…	GO:0005730//nucleolus;GO:0005783//endoplasmic reticulum;GO:0005789//endoplasmic reticulum membrane;GO:0016020//membrane;GO:0016021//integral component of membrane;GO:0030176//integral component of endoplasmic reticulum membrane;GO:0043231//intracellular membrane-bounded organelle;	GO:0004768//stearoyl-CoA 9-desaturase activity;GO:0005506//iron ion binding;GO:0016215//acyl-CoA desaturase activity;GO:0016491//oxidoreductase activity;GO:0016717//oxidoreductase activity, acting on paired donors, with oxidation of a pair of donors resulting in the reduction of molecular oxygen to two molecules of water;GO:0032896//palmitoyl-CoA 9-desaturase activity;GO:0046872//metal ion bindin…	ko04936(Alcoholic liver disease);ko04152(AMPK signaling pathway);ko03320(PPAR signaling pathway);ko01040(Biosynthesis of unsaturated fatty acids)
ENSMUSG00000056999	2493.26	2883.86	2102.67	0.729115	-0.455781	1.95912e-08	1.47735e-06	Nodiff	19	37246142	37340010	-	7603	Ide	GO:0004175;GO:0004222;GO:0005524;GO:0005615;GO:0005634;GO:0005737;GO:0005739;GO:0005777;GO:0005829;GO:0006508;GO:0008233;GO:0008237;GO:0008270;GO:0008340;GO:0009897;GO:0009986;GO:0010815;GO:0010992;GO:0016323;GO:0016787;GO:0019885;GO:0030163;GO:0032092;GO:0042277;GO:0042447;GO:0042803;GO:0043171;GO:0043559;GO:0046872;GO:0050435;GO:0051603;GO:0097242;GO:0140036;GO:0150094;GO:1901142;GO:1901143;GO:…	K01408	EC:3.4.24.56	O	KOG0959;35H26;38D2B;3BEGQ;3CTHP;3J6SB;4880E;48Y9P;4PWJ7	insulin degrading enzyme [Source:MGI Symbol;Acc:MGI:96412]	15925	Q8CGB9	GO:0006508//proteolysis;GO:0008340//determination of adult lifespan;GO:0010815//bradykinin catabolic process;GO:0010992//ubiquitin recycling;GO:0019885//antigen processing and presentation of endogenous peptide antigen via MHC class I;GO:0030163//protein catabolic process;GO:0032092//positive regulation of protein binding;GO:0042447//hormone catabolic process;GO:0043171//peptide catabolic process…	GO:0005615//extracellular space;GO:0005634//nucleus;GO:0005737//cytoplasm;GO:0005739//mitochondrion;GO:0005777//peroxisome;GO:0005829//cytosol;GO:0009897//external side of plasma membrane;GO:0009986//cell surface;GO:0016323//basolateral plasma membrane;	GO:0004175//endopeptidase activity;GO:0004222//metalloendopeptidase activity;GO:0005524//ATP binding;GO:0008233//peptidase activity;GO:0008237//metallopeptidase activity;GO:0008270//zinc ion binding;GO:0016787//hydrolase activity;GO:0042277//peptide binding;GO:0042803//protein homodimerization activity;GO:0043559//insulin binding;GO:0046872//metal ion binding;GO:0140036//ubiquitin-dependent prote…	ko05010(Alzheimer disease)
ENSMUSG00000036768	583.52	422.975	744.065	1.75912	0.814856	2.01547e-08	1.51326e-06	Nodiff	9	122780111	122847798	+	11020	Kif15	GO:0000166;GO:0003774;GO:0003777;GO:0005524;GO:0005737;GO:0005819;GO:0005856;GO:0005871;GO:0005874;GO:0007018;GO:0008017;GO:0016887;GO:1901673	K10400	-	Z	KOG4280;35I5W;39S5D;3BH9E;3CW0M;3JEBZ;4846B;4904Y;4Q0I9	kinesin family member 15 [Source:MGI Symbol;Acc:MGI:1098258]	209737	Q6P9L6	GO:0007018//microtubule-based movement;GO:1901673//regulation of mitotic spindle assembly;	GO:0005737//cytoplasm;GO:0005819//spindle;GO:0005856//cytoskeleton;GO:0005871//kinesin complex;GO:0005874//microtubule;	GO:0000166//nucleotide binding;GO:0003774//cytoskeletal motor activity;GO:0003777//microtubule motor activity;GO:0005524//ATP binding;GO:0008017//microtubule binding;GO:0016887//ATP hydrolysis activity;	-
ENSMUSG00000030352	1092.67	898.698	1286.63	1.43166	0.517693	2.09891e-08	1.56912e-06	Nodiff	6	127938359	128120557	-	4975	Tspan9	GO:0003674;GO:0005886;GO:0005887;GO:0016020;GO:0016021;GO:0097197	K17350	-	S;K	KOG3882;35PJW;38D9R;3BGS9;3CSCF;3J54A;487TJ;490HI;4PXZS	tetraspanin 9 [Source:MGI Symbol;Acc:MGI:1924558]	109246	Q8BJU2	-	GO:0005886//plasma membrane;GO:0005887//integral component of plasma membrane;GO:0016020//membrane;GO:0016021//integral component of membrane;GO:0097197//tetraspanin-enriched microdomain;	GO:0003674//molecular_function;	-
ENSMUSG00000003528	674.062	537.27	810.854	1.50921	0.593795	2.18276e-08	1.62098e-06	Nodiff	16	17743087	17746083	-	2164	Slc25a1	GO:0005737;GO:0005739;GO:0005743;GO:0006843;GO:0015142;GO:0016020;GO:0016021;GO:0043231;GO:0055085;GO:0071913	K15100	-	C;U	KOG0756;35D32;38I0A;3BAGX;3CY3P;3J9X7;4827N;48WZW;4PSBN	solute carrier family 25 (mitochondrial carrier, citrate transporter), member 1 [Source:MGI Symbol;Acc:MGI:1345283]	13358	Q8JZU2	GO:0006843//mitochondrial citrate transmembrane transport;GO:0055085//transmembrane transport;	GO:0005737//cytoplasm;GO:0005739//mitochondrion;GO:0005743//mitochondrial inner membrane;GO:0016020//membrane;GO:0016021//integral component of membrane;GO:0043231//intracellular membrane-bounded organelle;	GO:0015142//tricarboxylic acid transmembrane transporter activity;GO:0071913//citrate secondary active transmembrane transporter activity;	-
ENSMUSG00000034684	1129.69	928.355	1331.02	1.43375	0.519789	2.18698e-08	1.62098e-06	Nodiff	9	107558699	107587674	-	5197	Sema3f	GO:0001755;GO:0005102;GO:0005515;GO:0005576;GO:0005615;GO:0005887;GO:0007411;GO:0009653;GO:0021612;GO:0021637;GO:0021675;GO:0021785;GO:0030215;GO:0030335;GO:0036484;GO:0036486;GO:0040011;GO:0045499;GO:0048731;GO:0048843;GO:0048846;GO:0050919;GO:0061549;GO:0071526;GO:0097490;GO:0097491;GO:0098978;GO:0099175;GO:1901166;GO:1902285;GO:1902287	K06840	-	S;T	KOG3611;35RHE;38G7G;3BA21;3CYJV;3JJ7C;483AX;48VBM;4Q9N5	sema domain, immunoglobulin domain (Ig), short basic domain, secreted, (semaphorin) 3F [Source:MGI Symbol;Acc:MGI:1096347]	20350	O88632	GO:0001755//neural crest cell migration;GO:0007411//axon guidance;GO:0009653//anatomical structure morphogenesis;GO:0021612//facial nerve structural organization;GO:0021637//trigeminal nerve structural organization;GO:0021675//nerve development;GO:0021785//branchiomotor neuron axon guidance;GO:0030335//positive regulation of cell migration;GO:0036484//trunk neural crest cell migration;GO:0036486/…	GO:0005576//extracellular region;GO:0005615//extracellular space;GO:0005887//integral component of plasma membrane;GO:0098978//glutamatergic synapse;	GO:0005102//signaling receptor binding;GO:0005515//protein binding;GO:0030215//semaphorin receptor binding;GO:0045499//chemorepellent activity;	ko04360(Axon guidance)
ENSMUSG00000068245	571.302	387.535	755.069	1.94839	0.96228	2.22607e-08	1.63892e-06	Nodiff	14	59584856	59602919	-	4498	Phf11d	GO:0003674;GO:0005634;GO:0005654;GO:0008150;GO:0031965;GO:0046872	-	-	K;U	KOG1084;35CAE;39YNB;3BN5P;3CXIJ;3JCUH;48A7B;492I8;4PV63	PHD finger protein 11D [Source:MGI Symbol;Acc:MGI:1277133]	219132	A6H5X4;B4XVQ0	GO:0008150//biological_process;	GO:0005634//nucleus;GO:0005654//nucleoplasm;GO:0031965//nuclear membrane;	GO:0003674//molecular_function;GO:0046872//metal ion binding;	-
ENSMUSG00000017707	6986.95	7968.02	6005.88	0.753749	-0.407845	2.23009e-08	1.63892e-06	Nodiff	2	163465192	163487051	-	3840	Serinc3	GO:0000139;GO:0002376;GO:0005794;GO:0005886;GO:0006658;GO:0006665;GO:0009597;GO:0016020;GO:0016021;GO:0045087;GO:0051607;GO:1902237	K25661	-	S;L	KOG2592;35D3Z;38BDN;3BBGA;3CW0B;3J2NM;47ZKH;48VGD;4PU7R	serine incorporator 3 [Source:MGI Symbol;Acc:MGI:1349457]	26943	Q9QZI9	GO:0002376//immune system process;GO:0006658//phosphatidylserine metabolic process;GO:0006665//sphingolipid metabolic process;GO:0009597//detection of virus;GO:0045087//innate immune response;GO:0051607//defense response to virus;GO:1902237//positive regulation of endoplasmic reticulum stress-induced intrinsic apoptotic signaling pathway;	GO:0000139//Golgi membrane;GO:0005794//Golgi apparatus;GO:0005886//plasma membrane;GO:0016020//membrane;GO:0016021//integral component of membrane;	-	-
ENSMUSG00000019102	313.713	395.507	231.918	0.586381	-0.770091	2.25403e-08	1.64953e-06	Nodiff	11	61098363	61109247	+	1942	Aldh3a1	GO:0001666;GO:0004028;GO:0004029;GO:0004030;GO:0005737;GO:0005783;GO:0005829;GO:0005886;GO:0006081;GO:0006629;GO:0008106;GO:0008284;GO:0009410;GO:0014070;GO:0016021;GO:0016491;GO:0016620;GO:0018479;GO:0051384;GO:0051591	K00129	EC:1.2.1.5	C	KOG2456;35EZU;38CW8;3BDR1;3CZ4X;3JFZA;47ZQK;497B1;4Q72M	aldehyde dehydrogenase family 3, subfamily A1 [Source:MGI Symbol;Acc:MGI:1353451]	11670	P47739;Q3UNF5	GO:0001666//response to hypoxia;GO:0006081//cellular aldehyde metabolic process;GO:0006629//lipid metabolic process;GO:0008284//positive regulation of cell population proliferation;GO:0009410//response to xenobiotic stimulus;GO:0014070//response to organic cyclic compound;GO:0051384//response to glucocorticoid;GO:0051591//response to cAMP;	GO:0005737//cytoplasm;GO:0005783//endoplasmic reticulum;GO:0005829//cytosol;GO:0005886//plasma membrane;GO:0016021//integral component of membrane;	GO:0004028//3-chloroallyl aldehyde dehydrogenase activity;GO:0004029//aldehyde dehydrogenase (NAD+) activity;GO:0004030//aldehyde dehydrogenase [NAD(P)+] activity;GO:0008106//alcohol dehydrogenase (NADP+) activity;GO:0016491//oxidoreductase activity;GO:0016620//oxidoreductase activity, acting on the aldehyde or oxo group of donors, NAD or NADP as acceptor;GO:0018479//benzaldehyde dehydrogenase (N…	ko00982(Drug metabolism - cytochrome P450);ko00980(Metabolism of xenobiotics by cytochrome P450);ko00410(beta-Alanine metabolism);ko00360(Phenylalanine metabolism);ko00350(Tyrosine metabolism);ko00340(Histidine metabolism);ko00010(Glycolysis / Gluconeogenesis)
ENSMUSG00000056498	71.6316	105.887	37.3767	0.352988	-1.50231	2.49038e-08	1.81365e-06	Down Regulation	3	84573499	84611882	+	4738	Tmem154	GO:0003674;GO:0005575;GO:0008150;GO:0016020;GO:0016021	-	-	S	2SASK;35QAC;3A481;3BSCD;3D6HF;3JGMS;48ED1;49B9X;4Q5GD	transmembrane protein 154 [Source:MGI Symbol;Acc:MGI:2444725]	320782	Q8C4Q9	GO:0008150//biological_process;	GO:0005575//cellular_component;GO:0016020//membrane;GO:0016021//integral component of membrane;	GO:0003674//molecular_function;	-
ENSMUSG00000027660	798.368	1069.2	527.536	0.493393	-1.01919	2.4992e-08	1.81365e-06	Down Regulation	3	31149207	31176726	+	9694	Skil	GO:0000122;GO:0000978;GO:0000981;GO:0001227;GO:0001669;GO:0001825;GO:0002260;GO:0003682;GO:0005515;GO:0005634;GO:0005667;GO:0005737;GO:0007179;GO:0007283;GO:0007519;GO:0008625;GO:0008630;GO:0016605;GO:0019904;GO:0030154;GO:0030512;GO:0030514;GO:0032991;GO:0034097;GO:0042802;GO:0044877;GO:0045596;GO:0046332;GO:0050772;GO:0051726;GO:0070306;GO:0070848;GO:0110165;GO:1902043;GO:1902231	K18499	-	S;K	2QT5P;35HT4;39UDQ;3BIYT;3CWZS;3J88T;48ARS;491P2;4PT2C	SKI-like [Source:MGI Symbol;Acc:MGI:106203]	20482	Q60665;Q3TB81	GO:0000122//negative regulation of transcription by RNA polymerase II;GO:0001825//blastocyst formation;GO:0002260//lymphocyte homeostasis;GO:0007179//transforming growth factor beta receptor signaling pathway;GO:0007283//spermatogenesis;GO:0007519//skeletal muscle tissue development;GO:0008625//extrinsic apoptotic signaling pathway via death domain receptors;GO:0008630//intrinsic apoptotic signal…	GO:0001669//acrosomal vesicle;GO:0005634//nucleus;GO:0005667//transcription regulator complex;GO:0005737//cytoplasm;GO:0016605//PML body;GO:0032991//protein-containing complex;GO:0110165//cellular anatomical entity;	GO:0000978//RNA polymerase II cis-regulatory region sequence-specific DNA binding;GO:0000981//DNA-binding transcription factor activity, RNA polymerase II-specific;GO:0001227//DNA-binding transcription repressor activity, RNA polymerase II-specific;GO:0003682//chromatin binding;GO:0005515//protein binding;GO:0019904//protein domain specific binding;GO:0042802//identical protein binding;GO:0044877…	ko04550(Signaling pathways regulating pluripotency of stem cells)
ENSMUSG00000041594	1171.74	962.398	1381.08	1.43504	0.521086	2.64791e-08	1.91356e-06	Nodiff	14	123156383	123221447	-	8280	Tmtc4	GO:0000030;GO:0004169;GO:0005515;GO:0005783;GO:0006486;GO:0007605;GO:0016020;GO:0016021;GO:0016740;GO:0030968;GO:0032470;GO:0035269;GO:0051117;GO:1905584	K23424	EC:2.4.1.-	S;O;C	KOG1124;35B7W;38CY4;3BAFG;3CV6Z;3J1P4;483KS;48WWG;4Q15Z	transmembrane and tetratricopeptide repeat containing 4 [Source:MGI Symbol;Acc:MGI:1921050]	70551	Q8BG19	GO:0006486//protein glycosylation;GO:0007605//sensory perception of sound;GO:0030968//endoplasmic reticulum unfolded protein response;GO:0032470//positive regulation of endoplasmic reticulum calcium ion concentration;GO:0035269//protein O-linked mannosylation;GO:1905584//outer hair cell apoptotic process;	GO:0005783//endoplasmic reticulum;GO:0016020//membrane;GO:0016021//integral component of membrane;	GO:0000030//mannosyltransferase activity;GO:0004169//dolichyl-phosphate-mannose-protein mannosyltransferase activity;GO:0005515//protein binding;GO:0016740//transferase activity;GO:0051117//ATPase binding;	-
ENSMUSG00000031980	174.153	85.7651	262.542	3.06117	1.61408	2.82418e-08	2.03247e-06	Up Regulation	8	125283273	125296445	-	1891	Agt	GO:0001822;GO:0002018;GO:0002027;GO:0003014;GO:0003051;GO:0003081;GO:0003331;GO:0004867;GO:0005179;GO:0005576;GO:0005615;GO:0005737;GO:0006606;GO:0006883;GO:0007166;GO:0007186;GO:0007202;GO:0007204;GO:0007565;GO:0007568;GO:0008217;GO:0008284;GO:0008306;GO:0010536;GO:0010595;GO:0010613;GO:0010666;GO:0010744;GO:0010951;GO:0010976;GO:0014061;GO:0014068;GO:0014824;GO:0014873;GO:0016525;GO:0030308;GO:…	K09821	-	O;V	KOG2392;35990;38CNW;3BACT;3CYTZ;3J3RA;487YB;4916Q;4PT83	angiotensinogen (serpin peptidase inhibitor, clade A, member 8) [Source:MGI Symbol;Acc:MGI:87963]	11606	Q3UTR7	GO:0001822//kidney development;GO:0002018//renin-angiotensin regulation of aldosterone production;GO:0002027//regulation of heart rate;GO:0003014//renal system process;GO:0003051//angiotensin-mediated drinking behavior;GO:0003081//regulation of systemic arterial blood pressure by renin-angiotensin;GO:0003331//positive regulation of extracellular matrix constituent secretion;GO:0006606//protein im…	GO:0005576//extracellular region;GO:0005615//extracellular space;GO:0005737//cytoplasm;	GO:0004867//serine-type endopeptidase inhibitor activity;GO:0005179//hormone activity;GO:0031702//type 1 angiotensin receptor binding;GO:0031703//type 2 angiotensin receptor binding;	ko05415(Diabetic cardiomyopathy);ko05414(Dilated cardiomyopathy);ko05410(Hypertrophic cardiomyopathy);ko05200(Pathways in cancer);ko04934(Cushing syndrome);ko04933(AGE-RAGE signaling pathway in diabetic complications);ko04931(Insulin resistance);ko04927(Cortisol synthesis and secretion);ko04925(Aldosterone synthesis and secretion);ko04924(Renin secretion);ko04614(Renin-angiotensin system);ko04270…
ENSMUSG00000061024	739.067	884.224	593.91	0.671673	-0.574168	3.08575e-08	2.21154e-06	Nodiff	1	9615633	9617680	+	2048	Rrs1	GO:0000027;GO:0000055;GO:0000447;GO:0000794;GO:0002244;GO:0005515;GO:0005634;GO:0005654;GO:0005730;GO:0005783;GO:0007080;GO:0008097;GO:0030687;GO:0042254;GO:0042273;GO:1901796;GO:1902570	K14852	-	J	KOG1765;35G8B;39R4U;3BDD5;3CVXR;3J896;4840R;48YKY;4Q1V3	ribosome biogenesis regulator 1 [Source:MGI Symbol;Acc:MGI:1929721]	59014	Q9CYH6	GO:0000027//ribosomal large subunit assembly;GO:0000055//ribosomal large subunit export from nucleus;GO:0000447//endonucleolytic cleavage in ITS1 to separate SSU-rRNA from 5.8S rRNA and LSU-rRNA from tricistronic rRNA transcript (SSU-rRNA, 5.8S rRNA, LSU-rRNA);GO:0002244//hematopoietic progenitor cell differentiation;GO:0007080//mitotic metaphase plate congression;GO:0042254//ribosome biogenesis;…	GO:0000794//condensed nuclear chromosome;GO:0005634//nucleus;GO:0005654//nucleoplasm;GO:0005730//nucleolus;GO:0005783//endoplasmic reticulum;GO:0030687//preribosome, large subunit precursor;	GO:0005515//protein binding;GO:0008097//5S rRNA binding;	-
ENSMUSG00000053137	158.14	104.782	211.497	2.01845	1.01324	3.10171e-08	2.21383e-06	Up Regulation	15	89026689	89033831	-	2887	Mapk11	GO:0000165;GO:0000166;GO:0001649;GO:0004672;GO:0004674;GO:0004707;GO:0005515;GO:0005524;GO:0005634;GO:0005654;GO:0005737;GO:0005829;GO:0006468;GO:0010628;GO:0016301;GO:0016310;GO:0016740;GO:0032735;GO:0035556;GO:0051403;GO:0060038;GO:0060043;GO:0060044;GO:0060348;GO:0071347;GO:0098586;GO:0106310	K04441	EC:2.7.11.24	H;T	KOG0660;35M0T;38BZX;3B9J2;3CRHP;3J6CM;47ZNF;48VMV;4Q1K8	mitogen-activated protein kinase 11 [Source:MGI Symbol;Acc:MGI:1338024]	19094	Q9WUI1	GO:0000165//MAPK cascade;GO:0001649//osteoblast differentiation;GO:0006468//protein phosphorylation;GO:0010628//positive regulation of gene expression;GO:0016310//phosphorylation;GO:0032735//positive regulation of interleukin-12 production;GO:0035556//intracellular signal transduction;GO:0051403//stress-activated MAPK cascade;GO:0060038//cardiac muscle cell proliferation;GO:0060043//regulation of…	GO:0005634//nucleus;GO:0005654//nucleoplasm;GO:0005737//cytoplasm;GO:0005829//cytosol;	GO:0000166//nucleotide binding;GO:0004672//protein kinase activity;GO:0004674//protein serine/threonine kinase activity;GO:0004707//MAP kinase activity;GO:0005515//protein binding;GO:0005524//ATP binding;GO:0016301//kinase activity;GO:0016740//transferase activity;GO:0106310//protein serine kinase activity;	ko05418(Fluid shear stress and atherosclerosis);ko05417(Lipid and atherosclerosis);ko05415(Diabetic cardiomyopathy);ko05235(PD-L1 expression and PD-1 checkpoint pathway in cancer);ko05208(Chemical carcinogenesis - reactive oxygen species);ko05205(Proteoglycans in cancer);ko05171(Coronavirus disease - COVID-19);ko05170(Human immunodeficiency virus 1 infection);ko05169(Epstein-Barr virus infection)…
ENSMUSG00000043207	2303.27	2656.14	1950.4	0.734298	-0.445562	3.48133e-08	2.4746e-06	Nodiff	4	120916434	120955438	-	7145	Zmpste24	GO:0001889;GO:0001942;GO:0003007;GO:0003229;GO:0003231;GO:0003417;GO:0003690;GO:0004175;GO:0004222;GO:0005634;GO:0005635;GO:0005637;GO:0005783;GO:0005789;GO:0006281;GO:0006325;GO:0006355;GO:0006508;GO:0006925;GO:0006974;GO:0006997;GO:0006998;GO:0007346;GO:0007628;GO:0008016;GO:0008233;GO:0008237;GO:0008340;GO:0008360;GO:0008544;GO:0010506;GO:0010628;GO:0010629;GO:0010906;GO:0016020;GO:0016021;GO:…	K06013	EC:3.4.24.84	O	KOG2719;35FW3;38C73;3BAZM;3CTYT;3J7T6;47ZBU;48WA6;4Q16H	zinc metallopeptidase, STE24 [Source:MGI Symbol;Acc:MGI:1890508]	230709	Q80W54;B9EHY2	GO:0001889//liver development;GO:0001942//hair follicle development;GO:0003007//heart morphogenesis;GO:0003229//ventricular cardiac muscle tissue development;GO:0003231//cardiac ventricle development;GO:0003417//growth plate cartilage development;GO:0006281//DNA repair;GO:0006325//chromatin organization;GO:0006355//regulation of transcription, DNA-templated;GO:0006508//proteolysis;GO:0006925//inf…	GO:0005634//nucleus;GO:0005635//nuclear envelope;GO:0005637//nuclear inner membrane;GO:0005783//endoplasmic reticulum;GO:0005789//endoplasmic reticulum membrane;GO:0016020//membrane;GO:0016021//integral component of membrane;GO:0030176//integral component of endoplasmic reticulum membrane;GO:0032991//protein-containing complex;	GO:0003690//double-stranded DNA binding;GO:0004175//endopeptidase activity;GO:0004222//metalloendopeptidase activity;GO:0008233//peptidase activity;GO:0008237//metallopeptidase activity;GO:0016787//hydrolase activity;GO:0046872//metal ion binding;	ko00900(Terpenoid backbone biosynthesis)
ENSMUSG00000000957	4568.87	3759.56	5378.19	1.43054	0.51656	3.50459e-08	2.48096e-06	Nodiff	14	54669069	54682821	+	5960	Mmp14	GO:0001501;GO:0001503;GO:0001525;GO:0001541;GO:0001666;GO:0001935;GO:0001958;GO:0004175;GO:0004222;GO:0005178;GO:0005615;GO:0005634;GO:0005737;GO:0005829;GO:0005886;GO:0006508;GO:0006979;GO:0008233;GO:0008237;GO:0008270;GO:0008584;GO:0009612;GO:0009725;GO:0010831;GO:0010954;GO:0014070;GO:0016020;GO:0016021;GO:0016477;GO:0016787;GO:0030198;GO:0030307;GO:0030324;GO:0030335;GO:0030574;GO:0031012;GO:…	K07763	EC:3.4.24.80	O;T;M;W	KOG1565;359YX;38CRR;3B9IY;3CT1E;3JBP0;47ZW6;491AQ;4PZ9S	matrix metallopeptidase 14 (membrane-inserted) [Source:MGI Symbol;Acc:MGI:101900]	17387	P53690	GO:0001501//skeletal system development;GO:0001503//ossification;GO:0001525//angiogenesis;GO:0001541//ovarian follicle development;GO:0001666//response to hypoxia;GO:0001935//endothelial cell proliferation;GO:0001958//endochondral ossification;GO:0006508//proteolysis;GO:0006979//response to oxidative stress;GO:0008584//male gonad development;GO:0009612//response to mechanical stimulus;GO:0009725/…	GO:0005615//extracellular space;GO:0005634//nucleus;GO:0005737//cytoplasm;GO:0005829//cytosol;GO:0005886//plasma membrane;GO:0016020//membrane;GO:0016021//integral component of membrane;GO:0031012//extracellular matrix;GO:0031410//cytoplasmic vesicle;GO:0042470//melanosome;GO:0044354//macropinosome;GO:0045111//intermediate filament cytoskeleton;	GO:0004175//endopeptidase activity;GO:0004222//metalloendopeptidase activity;GO:0005178//integrin binding;GO:0008233//peptidase activity;GO:0008237//metallopeptidase activity;GO:0008270//zinc ion binding;GO:0016787//hydrolase activity;GO:0046872//metal ion binding;GO:0070006//metalloaminopeptidase activity;	ko04928(Parathyroid hormone synthesis, secretion and action);ko04912(GnRH signaling pathway);ko04668(TNF signaling pathway)
ENSMUSG00000068744	832.546	675.416	989.676	1.46528	0.55118	3.54825e-08	2.50166e-06	Nodiff	3	108291155	108295547	+	3364	Psrc1	GO:0000922;GO:0001578;GO:0005515;GO:0005654;GO:0005737;GO:0005819;GO:0005829;GO:0005856;GO:0005876;GO:0007049;GO:0007080;GO:0008017;GO:0015630;GO:0030308;GO:0030496;GO:0031116;GO:0045737;GO:0045893;GO:0051301;GO:0060236	K21443	-	S;Z	2S467;35NFD;39S8F;3BI92;3CZQQ;3JBV0;483QF;49626;4Q0TW	proline/serine-rich coiled-coil 1 [Source:MGI Symbol;Acc:MGI:1913099]	56742	Q9D0P7	GO:0001578//microtubule bundle formation;GO:0007049//cell cycle;GO:0007080//mitotic metaphase plate congression;GO:0030308//negative regulation of cell growth;GO:0031116//positive regulation of microtubule polymerization;GO:0045737//positive regulation of cyclin-dependent protein serine/threonine kinase activity;GO:0045893//positive regulation of transcription, DNA-templated;GO:0051301//cell divi…	GO:0000922//spindle pole;GO:0005654//nucleoplasm;GO:0005737//cytoplasm;GO:0005819//spindle;GO:0005829//cytosol;GO:0005856//cytoskeleton;GO:0005876//spindle microtubule;GO:0015630//microtubule cytoskeleton;GO:0030496//midbody;	GO:0005515//protein binding;GO:0008017//microtubule binding;	-
ENSMUSG00000032470	1333.98	1559.21	1108.76	0.711104	-0.491867	3.64609e-08	2.56024e-06	Nodiff	9	99267473	99319434	-	5134	Mras	GO:0000166;GO:0003924;GO:0003925;GO:0005525;GO:0005886;GO:0007165;GO:0007265;GO:0016020;GO:0016787;GO:0019003;GO:0030742;GO:1990830	K07831	-	S;G	KOG0395;35HJP;38IGN;3BD1I;3CX8C;3J38H;487JR;48VYK;4PXCM	muscle and microspikes RAS [Source:MGI Symbol;Acc:MGI:1100856]	17532	O08989;Q3TPX5	GO:0007165//signal transduction;GO:0007265//Ras protein signal transduction;GO:1990830//cellular response to leukemia inhibitory factor;	GO:0005886//plasma membrane;GO:0016020//membrane;	GO:0000166//nucleotide binding;GO:0003924//GTPase activity;GO:0003925//G protein activity;GO:0005525//GTP binding;GO:0016787//hydrolase activity;GO:0019003//GDP binding;GO:0030742//GTP-dependent protein binding;	ko05205(Proteoglycans in cancer);ko04810(Regulation of actin cytoskeleton);ko04625(C-type lectin receptor signaling pathway);ko04371(Apelin signaling pathway);ko04218(Cellular senescence);ko04140(Autophagy - animal);ko04137(Mitophagy - animal);ko04072(Phospholipase D signaling pathway);ko04015(Rap1 signaling pathway);ko04014(Ras signaling pathway);ko04010(MAPK signaling pathway)
ENSMUSG00000027496	194.658	129.188	260.128	2.01356	1.00975	3.89126e-08	2.72137e-06	Up Regulation	2	172198110	172212455	-	2531	Aurka	GO:0000166;GO:0000212;GO:0000226;GO:0000278;GO:0000922;GO:0004672;GO:0004674;GO:0005515;GO:0005524;GO:0005634;GO:0005654;GO:0005737;GO:0005813;GO:0005814;GO:0005815;GO:0005819;GO:0005829;GO:0005856;GO:0005874;GO:0005876;GO:0005929;GO:0006468;GO:0006915;GO:0007049;GO:0007051;GO:0007052;GO:0007057;GO:0007098;GO:0007100;GO:0009611;GO:0009948;GO:0010629;GO:0015630;GO:0016301;GO:0016310;GO:0016323;GO:…	K11481	EC:2.7.11.1	H;T;D	KOG0580;35EAV;38BIB;3B9KX;3CZ1M;3JG27;484YB;4916S;4PZX8	aurora kinase A [Source:MGI Symbol;Acc:MGI:894678]	20878	P97477;Q3TEY6	GO:0000212//meiotic spindle organization;GO:0000226//microtubule cytoskeleton organization;GO:0000278//mitotic cell cycle;GO:0006468//protein phosphorylation;GO:0006915//apoptotic process;GO:0007049//cell cycle;GO:0007051//spindle organization;GO:0007052//mitotic spindle organization;GO:0007057//spindle assembly involved in female meiosis I;GO:0007098//centrosome cycle;GO:0007100//mitotic centros…	GO:0000922//spindle pole;GO:0005634//nucleus;GO:0005654//nucleoplasm;GO:0005737//cytoplasm;GO:0005813//centrosome;GO:0005814//centriole;GO:0005815//microtubule organizing center;GO:0005819//spindle;GO:0005829//cytosol;GO:0005856//cytoskeleton;GO:0005874//microtubule;GO:0005876//spindle microtubule;GO:0005929//cilium;GO:0015630//microtubule cytoskeleton;GO:0016323//basolateral plasma membrane;GO:0…	GO:0000166//nucleotide binding;GO:0004672//protein kinase activity;GO:0004674//protein serine/threonine kinase activity;GO:0005515//protein binding;GO:0005524//ATP binding;GO:0016301//kinase activity;GO:0016740//transferase activity;GO:0019901//protein kinase binding;GO:0031625//ubiquitin protein ligase binding;GO:0035174//histone serine kinase activity;GO:0046982//protein heterodimerization acti…	ko04914(Progesterone-mediated oocyte maturation);ko04114(Oocyte meiosis)
ENSMUSG00000073411	558.652	397.259	720.044	1.81253	0.858007	4.12651e-08	2.87431e-06	Nodiff	17	35481706	35486475	+	2579	H2-D1	GO:0000139;GO:0001913;GO:0001916;GO:0002376;GO:0002474;GO:0002476;GO:0002485;GO:0005102;GO:0005515;GO:0005615;GO:0005765;GO:0005769;GO:0005783;GO:0005794;GO:0005797;GO:0005886;GO:0006955;GO:0009897;GO:0009986;GO:0010977;GO:0016020;GO:0016021;GO:0019882;GO:0030670;GO:0030881;GO:0031901;GO:0032398;GO:0033106;GO:0042277;GO:0042288;GO:0042605;GO:0042608;GO:0042610;GO:0042612;GO:0042802;GO:0042803;GO:…	K06751	-	S;T	2RQEK;35BEG;39XY0;3BNS8;3D1TZ;3JD16;483A8;48V6P;4Q1XJ	histocompatibility 2, D region locus 1 [Source:MGI Symbol;Acc:MGI:95896]	14964	P01899;Q792Z7	GO:0001913//T cell mediated cytotoxicity;GO:0001916//positive regulation of T cell mediated cytotoxicity;GO:0002376//immune system process;GO:0002474//antigen processing and presentation of peptide antigen via MHC class I;GO:0002476//antigen processing and presentation of endogenous peptide antigen via MHC class Ib;GO:0002485//antigen processing and presentation of endogenous peptide antigen via …	GO:0000139//Golgi membrane;GO:0005615//extracellular space;GO:0005765//lysosomal membrane;GO:0005769//early endosome;GO:0005783//endoplasmic reticulum;GO:0005794//Golgi apparatus;GO:0005797//Golgi medial cisterna;GO:0005886//plasma membrane;GO:0009897//external side of plasma membrane;GO:0009986//cell surface;GO:0016020//membrane;GO:0016021//integral component of membrane;GO:0030670//phagocytic v…	GO:0005102//signaling receptor binding;GO:0005515//protein binding;GO:0030881//beta-2-microglobulin binding;GO:0042277//peptide binding;GO:0042288//MHC class I protein binding;GO:0042605//peptide antigen binding;GO:0042608//T cell receptor binding;GO:0042610//CD8 receptor binding;GO:0042802//identical protein binding;GO:0042803//protein homodimerization activity;GO:0044877//protein-containing com…	ko05416(Viral myocarditis);ko05332(Graft-versus-host disease);ko05330(Allograft rejection);ko05320(Autoimmune thyroid disease);ko05203(Viral carcinogenesis);ko05170(Human immunodeficiency virus 1 infection);ko05169(Epstein-Barr virus infection);ko05168(Herpes simplex virus 1 infection);ko05167(Kaposi sarcoma-associated herpesvirus infection);ko05166(Human T-cell leukemia virus 1 infection);ko0516…
ENSMUSG00000025875	563.157	442.636	683.678	1.54456	0.627197	4.27402e-08	2.96514e-06	Nodiff	13	54937190	54944589	+	1657	Tspan17	GO:0016020;GO:0016021;GO:0019899;GO:0072594	K10303	-	S;I	KOG3882;358XS;38EGM;3B9YM;3CWUU;3J81K;47YY1;48XWS;4Q2U8	tetraspanin 17 [Source:MGI Symbol;Acc:MGI:1921507]	74257	Q9D7W4;Q3TAQ3	GO:0072594//establishment of protein localization to organelle;	GO:0016020//membrane;GO:0016021//integral component of membrane;	GO:0019899//enzyme binding;	-
ENSMUSG00000042671	13.4015	1.28938	25.5136	19.7875	4.30651	4.32242e-08	2.98127e-06	Up Regulation	1	153528771	153576069	+	9640	Rgs8	GO:0001965;GO:0005096;GO:0005634;GO:0005886;GO:0007186;GO:0007213;GO:0009968;GO:0016020;GO:0030425;GO:0031234;GO:0032809;GO:0042995;GO:0043204;GO:0043547;GO:0045202;GO:0050790;GO:0060159	K16449	-	S;T	KOG3589;35EVH;38I1E;3BD13;3CSJK;3J3SV;484TU;48V96;4Q14X	regulator of G-protein signaling 8 [Source:MGI Symbol;Acc:MGI:108408]	67792	Q8BXT1	GO:0007186//G protein-coupled receptor signaling pathway;GO:0007213//G protein-coupled acetylcholine receptor signaling pathway;GO:0009968//negative regulation of signal transduction;GO:0043547//positive regulation of GTPase activity;GO:0050790//regulation of catalytic activity;GO:0060159//regulation of dopamine receptor signaling pathway;	GO:0005634//nucleus;GO:0005886//plasma membrane;GO:0016020//membrane;GO:0030425//dendrite;GO:0031234//extrinsic component of cytoplasmic side of plasma membrane;GO:0032809//neuronal cell body membrane;GO:0042995//cell projection;GO:0043204//perikaryon;GO:0045202//synapse;	GO:0001965//G-protein alpha-subunit binding;GO:0005096//GTPase activator activity;	-
ENSMUSG00000031310	829.89	672.664	987.117	1.46747	0.553336	4.33165e-08	2.98127e-06	Nodiff	X	100447990	100464455	-	8021	Zmym3	GO:0005515;GO:0005634;GO:0005654;GO:0007010;GO:0008270;GO:0022604;GO:0046872	K24675	-	S	2QQQ9;35KYV;394DM;3B99E;3CU56;3J2CH;4852N;490MM;4PVTR	zinc finger, MYM-type 3 [Source:MGI Symbol;Acc:MGI:1927231]	56364	Q9JLM4;B1AXS5	GO:0007010//cytoskeleton organization;GO:0022604//regulation of cell morphogenesis;	GO:0005634//nucleus;GO:0005654//nucleoplasm;	GO:0005515//protein binding;GO:0008270//zinc ion binding;GO:0046872//metal ion binding;	-
ENSMUSG00000024378	499.409	390.729	608.09	1.5563	0.638118	4.4425e-08	3.04548e-06	Nodiff	18	33332408	33346915	-	5586	Stard4	GO:0005737;GO:0008289;GO:0010879;GO:0015485;GO:0031410;GO:0032367;GO:0070508;GO:0070859;GO:0090205;GO:0120009;GO:0120020	-	-	S;I	KOG3845;35PIQ;39CI7;3BC0D;3CS0A;3JDPN;4896W;492RK;4PWUZ	StAR-related lipid transfer (START) domain containing 4 [Source:MGI Symbol;Acc:MGI:2156764]	170459	Q99JV5;Q80SX0	GO:0010879//cholesterol transport involved in cholesterol storage;GO:0032367//intracellular cholesterol transport;GO:0070508//cholesterol import;GO:0070859//positive regulation of bile acid biosynthetic process;GO:0090205//positive regulation of cholesterol metabolic process;GO:0120009//intermembrane lipid transfer;	GO:0005737//cytoplasm;GO:0031410//cytoplasmic vesicle;	GO:0008289//lipid binding;GO:0015485//cholesterol binding;GO:0120020//cholesterol transfer activity;	-
ENSMUSG00000079457	151.907	100.291	203.524	2.02934	1.02101	4.77096e-08	3.25778e-06	Up Regulation	1	85177334	85191507	+	1633	Gm7609	GO:0003674;GO:0004930;GO:0005575;GO:0007186;GO:0008150;GO:0016020;GO:0016021	-	-	-	-	predicted pseudogene 7609 [Source:MGI Symbol;Acc:MGI:3644536]	665378	A0A668KL92	GO:0007186//G protein-coupled receptor signaling pathway;GO:0008150//biological_process;	GO:0005575//cellular_component;GO:0016020//membrane;GO:0016021//integral component of membrane;	GO:0003674//molecular_function;GO:0004930//G protein-coupled receptor activity;	-
ENSMUSG00000044217	1784.94	2272.59	1297.29	0.570844	-0.808831	4.82557e-08	3.28093e-06	Nodiff	15	99488663	99492710	+	2599	Aqp5	GO:0005515;GO:0005783;GO:0005886;GO:0005887;GO:0005902;GO:0006833;GO:0009925;GO:0015250;GO:0015267;GO:0015670;GO:0016020;GO:0016021;GO:0016324;GO:0030157;GO:0030659;GO:0031410;GO:0042476;GO:0042802;GO:0046541;GO:0048593;GO:0051289;GO:0055085;GO:0071476;GO:0110165	K09867	-	G;U	KOG0223;35F3E;398Y2;3BBMT;3D4SA;3J5Q9;48ANW;49120;4PSR3	aquaporin 5 [Source:MGI Symbol;Acc:MGI:106215]	11830	Q9WTY4	GO:0006833//water transport;GO:0015670//carbon dioxide transport;GO:0030157//pancreatic juice secretion;GO:0042476//odontogenesis;GO:0046541//saliva secretion;GO:0048593//camera-type eye morphogenesis;GO:0051289//protein homotetramerization;GO:0055085//transmembrane transport;GO:0071476//cellular hypotonic response;	GO:0005783//endoplasmic reticulum;GO:0005886//plasma membrane;GO:0005887//integral component of plasma membrane;GO:0005902//microvillus;GO:0009925//basal plasma membrane;GO:0016020//membrane;GO:0016021//integral component of membrane;GO:0016324//apical plasma membrane;GO:0030659//cytoplasmic vesicle membrane;GO:0031410//cytoplasmic vesicle;GO:0110165//cellular anatomical entity;	GO:0005515//protein binding;GO:0015250//water channel activity;GO:0015267//channel activity;GO:0042802//identical protein binding;	ko04970(Salivary secretion)
ENSMUSG00000054293	2247.83	2593.01	1902.66	0.733765	-0.446609	4.8427e-08	3.28093e-06	Nodiff	X	106192533	106217267	+	3465	P2ry10b	GO:0004930;GO:0005887;GO:0007186;GO:0016020;GO:0016021;GO:0035025;GO:0035589;GO:0045028;GO:0051482	K04274	-	S	2QTX2;35DMT;38EHT;3B9F5;3CR61;3J25N;480ER;495T5;4Q6PH	purinergic receptor P2Y, G-protein coupled 10B [Source:MGI Symbol;Acc:MGI:2441814]	213438	Q8BY68	GO:0007186//G protein-coupled receptor signaling pathway;GO:0035025//positive regulation of Rho protein signal transduction;GO:0035589//G protein-coupled purinergic nucleotide receptor signaling pathway;GO:0051482//positive regulation of cytosolic calcium ion concentration involved in phospholipase C-activating G protein-coupled signaling pathway;	GO:0005887//integral component of plasma membrane;GO:0016020//membrane;GO:0016021//integral component of membrane;	GO:0004930//G protein-coupled receptor activity;GO:0045028//G protein-coupled purinergic nucleotide receptor activity;	ko04080(Neuroactive ligand-receptor interaction)
ENSMUSG00000029502	1535.19	1785.73	1284.65	0.719395	-0.475145	4.87237e-08	3.28819e-06	Nodiff	5	110324567	110374336	+	12671	Golga3	GO:0005654;GO:0005730;GO:0005794;GO:0005829;GO:0007283;GO:0090498	-	-	S	2QU6P;35C5W;39SXW;3BHDU;3CWVG;3J52V;48ARG;493XE;4Q3U7	golgi autoantigen, golgin subfamily a, 3 [Source:MGI Symbol;Acc:MGI:96958]	269682	P55937;A0A0R4J1H6	GO:0007283//spermatogenesis;	GO:0005654//nucleoplasm;GO:0005730//nucleolus;GO:0005794//Golgi apparatus;GO:0005829//cytosol;GO:0090498//extrinsic component of Golgi membrane;	-	-
ENSMUSG00000024663	389.066	264.477	513.656	1.94216	0.95766	5.01026e-08	3.36814e-06	Nodiff	19	9979033	10015744	+	7161	Rab3il1	GO:0005085;GO:0006887;GO:0015031;GO:0019900;GO:0042802;GO:0050790;GO:0070319	K16779	-	S;U	KOG4324;35CK2;38CXX;3BFIS;3CT8N;3JFNP;485R7;4919Q;4PY4Z	RAB3A interacting protein (rabin3)-like 1 [Source:MGI Symbol;Acc:MGI:1922010]	74760	Q8VDV3	GO:0006887//exocytosis;GO:0015031//protein transport;GO:0050790//regulation of catalytic activity;	GO:0070319//Golgi to plasma membrane transport vesicle;	GO:0005085//guanyl-nucleotide exchange factor activity;GO:0019900//kinase binding;GO:0042802//identical protein binding;	-
ENSMUSG00000017756	455.531	354.856	556.206	1.56741	0.648384	5.04607e-08	3.37911e-06	Nodiff	13	73881213	73964873	+	12669	Slc12a7	GO:0005886;GO:0005887;GO:0006811;GO:0006813;GO:0006884;GO:0007268;GO:0008519;GO:0015293;GO:0015377;GO:0015379;GO:0016020;GO:0016021;GO:0019901;GO:0022857;GO:0032991;GO:0045202;GO:0055064;GO:0055075;GO:0055085;GO:0071333;GO:0071805;GO:0140157;GO:1902476;GO:1990573	K13627	-	P;E	KOG2082;35HR9;38E2I;3BBDS;3CTA6;3J2BR;480YV;491BJ;4PT7Q	solute carrier family 12, member 7 [Source:MGI Symbol;Acc:MGI:1342283]	20499	Q9WVL3;B9EIV8	GO:0006811//ion transport;GO:0006813//potassium ion transport;GO:0006884//cell volume homeostasis;GO:0007268//chemical synaptic transmission;GO:0055064//chloride ion homeostasis;GO:0055075//potassium ion homeostasis;GO:0055085//transmembrane transport;GO:0071333//cellular response to glucose stimulus;GO:0071805//potassium ion transmembrane transport;GO:0140157//ammonium import across plasma membr…	GO:0005886//plasma membrane;GO:0005887//integral component of plasma membrane;GO:0016020//membrane;GO:0016021//integral component of membrane;GO:0032991//protein-containing complex;GO:0045202//synapse;	GO:0008519//ammonium transmembrane transporter activity;GO:0015293//symporter activity;GO:0015377//cation:chloride symporter activity;GO:0015379//potassium:chloride symporter activity;GO:0019901//protein kinase binding;GO:0022857//transmembrane transporter activity;	ko04966(Collecting duct acid secretion)
ENSMUSG00000071708	2128.6	1799.22	2457.97	1.36613	0.450095	5.37007e-08	3.5716e-06	Nodiff	X	156226851	156275283	-	6010	Sms	GO:0006596;GO:0006597;GO:0008215;GO:0016740;GO:0016768	K00802	EC:2.5.1.22	E	KOG1562;35A05;38D0W;3B9MG;3CYNW;3J566;4850M;496N1;4PY9T	spermine synthase [Source:MGI Symbol;Acc:MGI:109490]	20603	P97355	GO:0006596//polyamine biosynthetic process;GO:0006597//spermine biosynthetic process;GO:0008215//spermine metabolic process;	-	GO:0016740//transferase activity;GO:0016768//spermine synthase activity;	ko00480(Glutathione metabolism);ko00330(Arginine and proline metabolism);ko00270(Cysteine and methionine metabolism)
ENSMUSG00000027800	2480.81	2859.37	2102.26	0.735217	-0.443758	5.3747e-08	3.5716e-06	Nodiff	3	57193032	57209409	-	4163	Tm4sf1	GO:0001825;GO:0005887;GO:0016020;GO:0016021	K24918	-	S	2RY7H;35RWE;38PRN;3BJ64;3CWXN;3J70A;486MJ;491UW;4Q9IY	transmembrane 4 superfamily member 1 [Source:MGI Symbol;Acc:MGI:104678]	17112	Q64302	GO:0001825//blastocyst formation;	GO:0005887//integral component of plasma membrane;GO:0016020//membrane;GO:0016021//integral component of membrane;	-	-
ENSMUSG00000021306	752.408	957.63	547.187	0.571397	-0.807435	6.24347e-08	4.13309e-06	Nodiff	13	13532205	13568599	-	5026	Gpr137b	GO:0005765;GO:0010506;GO:0016020;GO:0016021;GO:0043087;GO:0150032;GO:1904263	K22989	-	S	2QQ83;35M8E;39R1D;3B9UF;3CRI3;3J3EU;48461;48Y45;4PT7F	G protein-coupled receptor 137B [Source:MGI Symbol;Acc:MGI:1891463]	83924	Q8BNQ3;A0A0R4J022	GO:0010506//regulation of autophagy;GO:0043087//regulation of GTPase activity;GO:0150032//positive regulation of protein localization to lysosome;GO:1904263//positive regulation of TORC1 signaling;	GO:0005765//lysosomal membrane;GO:0016020//membrane;GO:0016021//integral component of membrane;	-	-
ENSMUSG00000036867	279.389	352.987	205.791	0.582999	-0.778435	6.34417e-08	4.18378e-06	Nodiff	9	63860358	63929341	-	3205	Smad6	GO:0000976;GO:0001657;GO:0003148;GO:0003170;GO:0003180;GO:0003183;GO:0003184;GO:0003281;GO:0003677;GO:0003682;GO:0005515;GO:0005634;GO:0005654;GO:0005667;GO:0005794;GO:0005829;GO:0006355;GO:0006955;GO:0007179;GO:0007352;GO:0008285;GO:0009653;GO:0010991;GO:0016604;GO:0030154;GO:0030279;GO:0030509;GO:0030512;GO:0030514;GO:0031589;GO:0031625;GO:0032496;GO:0032991;GO:0034616;GO:0034713;GO:0035904;GO:…	K04677	-	K	KOG3701;35AR4;38NHT;3BEMQ;3CSH9;3J30C;482U7;4946T;4PSEY	SMAD family member 6 [Source:MGI Symbol;Acc:MGI:1336883]	17130	O35182	GO:0001657//ureteric bud development;GO:0003148//outflow tract septum morphogenesis;GO:0003170//heart valve development;GO:0003180//aortic valve morphogenesis;GO:0003183//mitral valve morphogenesis;GO:0003184//pulmonary valve morphogenesis;GO:0003281//ventricular septum development;GO:0006355//regulation of transcription, DNA-templated;GO:0006955//immune response;GO:0007179//transforming growth f…	GO:0005634//nucleus;GO:0005654//nucleoplasm;GO:0005667//transcription regulator complex;GO:0005794//Golgi apparatus;GO:0005829//cytosol;GO:0016604//nuclear body;GO:0032991//protein-containing complex;GO:0071144//heteromeric SMAD protein complex;	GO:0000976//transcription cis-regulatory region binding;GO:0003677//DNA binding;GO:0003682//chromatin binding;GO:0005515//protein binding;GO:0031625//ubiquitin protein ligase binding;GO:0034713//type I transforming growth factor beta receptor binding;GO:0042802//identical protein binding;GO:0046872//metal ion binding;GO:0070410//co-SMAD binding;GO:0070411//I-SMAD binding;GO:0070412//R-SMAD bindin…	ko04350(TGF-beta signaling pathway)
ENSMUSG00000003779	302.801	203.065	402.536	1.9823	0.987176	6.37596e-08	4.18388e-06	Nodiff	18	34757666	34766330	+	4338	Kif20a	GO:0000166;GO:0000281;GO:0001578;GO:0003774;GO:0003777;GO:0005524;GO:0005634;GO:0005654;GO:0005737;GO:0005794;GO:0005819;GO:0005856;GO:0005871;GO:0005874;GO:0007018;GO:0008017;GO:0015031;GO:0016887;GO:0019901;GO:0030496;GO:0032465;GO:0045171;GO:0061952	K10402	-	Z	KOG0247;35EUG;38FXQ;3BE69;3CVCY;3J4A8;484ZW;495R6;4PVD2	kinesin family member 20A [Source:MGI Symbol;Acc:MGI:1201682]	19348	P97329	GO:0000281//mitotic cytokinesis;GO:0001578//microtubule bundle formation;GO:0007018//microtubule-based movement;GO:0015031//protein transport;GO:0032465//regulation of cytokinesis;GO:0061952//midbody abscission;	GO:0005634//nucleus;GO:0005654//nucleoplasm;GO:0005737//cytoplasm;GO:0005794//Golgi apparatus;GO:0005819//spindle;GO:0005856//cytoskeleton;GO:0005871//kinesin complex;GO:0005874//microtubule;GO:0030496//midbody;GO:0045171//intercellular bridge;	GO:0000166//nucleotide binding;GO:0003774//cytoskeletal motor activity;GO:0003777//microtubule motor activity;GO:0005524//ATP binding;GO:0008017//microtubule binding;GO:0016887//ATP hydrolysis activity;GO:0019901//protein kinase binding;	-
ENSMUSG00000049550	2015.88	2340.5	1691.25	0.722601	-0.468728	6.39258e-08	4.18388e-06	Nodiff	5	123715858	123822681	-	12388	Clip1	GO:0001578;GO:0001726;GO:0005515;GO:0005634;GO:0005635;GO:0005737;GO:0005813;GO:0005856;GO:0005874;GO:0005881;GO:0008017;GO:0008270;GO:0015630;GO:0015631;GO:0016020;GO:0030659;GO:0031116;GO:0031122;GO:0031410;GO:0035371;GO:0042802;GO:0042995;GO:0044354;GO:0044861;GO:0046872;GO:0051010;GO:1900006	K10421	-	Z;D	KOG4568;358Z3;38BCZ;3B9D0;3CVYY;3J7X5;486NH;494FF;4PXTX	CAP-GLY domain containing linker protein 1 [Source:MGI Symbol;Acc:MGI:1928401]	56430	Q922J3	GO:0001578//microtubule bundle formation;GO:0031116//positive regulation of microtubule polymerization;GO:0031122//cytoplasmic microtubule organization;GO:0044861//protein transport into plasma membrane raft;GO:1900006//positive regulation of dendrite development;	GO:0001726//ruffle;GO:0005634//nucleus;GO:0005635//nuclear envelope;GO:0005737//cytoplasm;GO:0005813//centrosome;GO:0005856//cytoskeleton;GO:0005874//microtubule;GO:0005881//cytoplasmic microtubule;GO:0015630//microtubule cytoskeleton;GO:0016020//membrane;GO:0030659//cytoplasmic vesicle membrane;GO:0031410//cytoplasmic vesicle;GO:0035371//microtubule plus-end;GO:0042995//cell projection;GO:004435…	GO:0005515//protein binding;GO:0008017//microtubule binding;GO:0008270//zinc ion binding;GO:0015631//tubulin binding;GO:0042802//identical protein binding;GO:0046872//metal ion binding;GO:0051010//microtubule plus-end binding;	ko04150(mTOR signaling pathway)
ENSMUSG00000018899	821.108	565.427	1076.79	1.90438	0.929324	6.74787e-08	4.39981e-06	Nodiff	11	53660841	53669200	+	3975	Irf1	GO:0000785;GO:0000976;GO:0000977;GO:0000978;GO:0000981;GO:0001228;GO:0002376;GO:0002819;GO:0003677;GO:0003700;GO:0005515;GO:0005634;GO:0005737;GO:0006355;GO:0006357;GO:0006366;GO:0006915;GO:0007249;GO:0008285;GO:0010468;GO:0010942;GO:0032481;GO:0032728;GO:0032735;GO:0032825;GO:0034124;GO:0035458;GO:0042532;GO:0043374;GO:0043565;GO:0045087;GO:0045088;GO:0045590;GO:0045627;GO:0045629;GO:0045892;GO:…	K09444	-	K	2QVVN;35VPW;393D0;3BQ52;3E4CG;3JPYI;48R20;49MN4;4QA3B	interferon regulatory factor 1 [Source:MGI Symbol;Acc:MGI:96590]	16362	P15314;Q5SX13	GO:0002376//immune system process;GO:0002819//regulation of adaptive immune response;GO:0006355//regulation of transcription, DNA-templated;GO:0006357//regulation of transcription by RNA polymerase II;GO:0006366//transcription by RNA polymerase II;GO:0006915//apoptotic process;GO:0007249//I-kappaB kinase/NF-kappaB signaling;GO:0008285//negative regulation of cell population proliferation;GO:00104…	GO:0000785//chromatin;GO:0005634//nucleus;GO:0005737//cytoplasm;	GO:0000976//transcription cis-regulatory region binding;GO:0000977//RNA polymerase II transcription regulatory region sequence-specific DNA binding;GO:0000978//RNA polymerase II cis-regulatory region sequence-specific DNA binding;GO:0000981//DNA-binding transcription factor activity, RNA polymerase II-specific;GO:0001228//DNA-binding transcription activator activity, RNA polymerase II-specific;GO…	ko05165(Human papillomavirus infection);ko05133(Pertussis);ko04917(Prolactin signaling pathway);ko04668(TNF signaling pathway);ko04625(C-type lectin receptor signaling pathway)
ENSMUSG00000029798	508.62	358.026	659.213	1.84124	0.88068	6.84465e-08	4.4462e-06	Nodiff	6	57557985	57641617	+	9292	Herc6	GO:0002244;GO:0002376;GO:0004842;GO:0005654;GO:0005737;GO:0005829;GO:0006511;GO:0009617;GO:0016567;GO:0016740;GO:0030332;GO:0045087;GO:0061630	K22372	EC:2.3.2.-	O	KOG0941;35MV7;38E5N;3BEHG;3CVCG;3J338;48AU0;495CF;4Q6GG	hect domain and RLD 6 [Source:MGI Symbol;Acc:MGI:1914388]	67138	F2Z461	GO:0002244//hematopoietic progenitor cell differentiation;GO:0002376//immune system process;GO:0006511//ubiquitin-dependent protein catabolic process;GO:0009617//response to bacterium;GO:0016567//protein ubiquitination;GO:0045087//innate immune response;	GO:0005654//nucleoplasm;GO:0005737//cytoplasm;GO:0005829//cytosol;	GO:0004842//ubiquitin-protein transferase activity;GO:0016740//transferase activity;GO:0030332//cyclin binding;GO:0061630//ubiquitin protein ligase activity;	-
ENSMUSG00000019832	1268.58	1484.88	1052.29	0.708668	-0.496818	6.96234e-08	4.49074e-06	Nodiff	10	10420746	10434009	-	2339	Rab32	GO:0000166;GO:0003924;GO:0005515;GO:0005525;GO:0005739;GO:0005741;GO:0005769;GO:0005783;GO:0005794;GO:0005802;GO:0006886;GO:0007005;GO:0016020;GO:0016192;GO:0019882;GO:0030670;GO:0030742;GO:0031410;GO:0031982;GO:0032438;GO:0033162;GO:0035646;GO:0035650;GO:0035651;GO:0036461;GO:0042470;GO:0044233;GO:0045335;GO:0072657;GO:0090382;GO:1903232	K07918	-	E;U	KOG4423;35H6R;38BWT;3B9BE;3CV0Z;3JDHQ;47Z5Q;48VTD;4PW82	RAB32, member RAS oncogene family [Source:MGI Symbol;Acc:MGI:1915094]	67844	Q9CZE3;Q0PD23	GO:0006886//intracellular protein transport;GO:0007005//mitochondrion organization;GO:0016192//vesicle-mediated transport;GO:0019882//antigen processing and presentation;GO:0032438//melanosome organization;GO:0035646//endosome to melanosome transport;GO:0072657//protein localization to membrane;GO:0090382//phagosome maturation;GO:1903232//melanosome assembly;	GO:0005739//mitochondrion;GO:0005741//mitochondrial outer membrane;GO:0005769//early endosome;GO:0005783//endoplasmic reticulum;GO:0005794//Golgi apparatus;GO:0005802//trans-Golgi network;GO:0016020//membrane;GO:0030670//phagocytic vesicle membrane;GO:0031410//cytoplasmic vesicle;GO:0031982//vesicle;GO:0033162//melanosome membrane;GO:0042470//melanosome;GO:0044233//mitochondria-associated endopla…	GO:0000166//nucleotide binding;GO:0003924//GTPase activity;GO:0005515//protein binding;GO:0005525//GTP binding;GO:0030742//GTP-dependent protein binding;GO:0035650//AP-1 adaptor complex binding;GO:0035651//AP-3 adaptor complex binding;GO:0036461//BLOC-2 complex binding;	-
ENSMUSG00000029838	18935.7	9812.61	28058.9	2.85947	1.51575	6.965e-08	4.49074e-06	Up Regulation	6	36691864	36787155	-	3433	Ptn	GO:0001503;GO:0002232;GO:0002690;GO:0004864;GO:0005178;GO:0005539;GO:0005576;GO:0005604;GO:0005615;GO:0005737;GO:0005783;GO:0005886;GO:0007165;GO:0007229;GO:0007406;GO:0007612;GO:0007613;GO:0008083;GO:0008201;GO:0008284;GO:0008360;GO:0009986;GO:0010594;GO:0010811;GO:0010976;GO:0010996;GO:0016020;GO:0016525;GO:0019901;GO:0030246;GO:0030282;GO:0030336;GO:0030501;GO:0031012;GO:0031104;GO:0031594;GO:…	K16642	-	S;T	2RXV7;35FBI;38HDQ;3BC4Z;3CUJN;3J8KR;480XN;48ZG4;4Q5M6	pleiotrophin [Source:MGI Symbol;Acc:MGI:97804]	19242	P63089	GO:0001503//ossification;GO:0002232//leukocyte chemotaxis involved in inflammatory response;GO:0002690//positive regulation of leukocyte chemotaxis;GO:0007165//signal transduction;GO:0007229//integrin-mediated signaling pathway;GO:0007406//negative regulation of neuroblast proliferation;GO:0007612//learning;GO:0007613//memory;GO:0008284//positive regulation of cell population proliferation;GO:000…	GO:0005576//extracellular region;GO:0005604//basement membrane;GO:0005615//extracellular space;GO:0005737//cytoplasm;GO:0005783//endoplasmic reticulum;GO:0005886//plasma membrane;GO:0009986//cell surface;GO:0016020//membrane;GO:0031012//extracellular matrix;GO:0031594//neuromuscular junction;GO:0032991//protein-containing complex;GO:0048471//perinuclear region of cytoplasm;GO:0098793//presynapse;…	GO:0004864//protein phosphatase inhibitor activity;GO:0005178//integrin binding;GO:0005539//glycosaminoglycan binding;GO:0008083//growth factor activity;GO:0008201//heparin binding;GO:0019901//protein kinase binding;GO:0030246//carbohydrate binding;GO:0035373//chondroitin sulfate proteoglycan binding;GO:0035374//chondroitin sulfate binding;GO:0038085//vascular endothelial growth factor binding;GO…	-
ENSMUSG00000016481	967.255	1140.21	794.296	0.696621	-0.521555	7.02984e-08	4.51576e-06	Nodiff	1	194779690	194813894	-	10349	Cr1l	GO:0001701;GO:0001851;GO:0001855;GO:0001861;GO:0002376;GO:0002430;GO:0002456;GO:0004877;GO:0005856;GO:0005886;GO:0005887;GO:0006956;GO:0006958;GO:0007565;GO:0009897;GO:0009986;GO:0016020;GO:0016021;GO:0016323;GO:0030449;GO:0043235;GO:0044853;GO:0045087;GO:0045916;GO:0045959;GO:0071456;GO:1903659	K04011	-	S;T;V	KOG4297;35M6A;38B50;3BCEG;3CY6A;3J2BJ;484D7;493QC	complement component (3b/4b) receptor 1-like [Source:MGI Symbol;Acc:MGI:88513]	12946	Q64735	GO:0001701//in utero embryonic development;GO:0002376//immune system process;GO:0002430//complement receptor mediated signaling pathway;GO:0002456//T cell mediated immunity;GO:0006956//complement activation;GO:0006958//complement activation, classical pathway;GO:0007565//female pregnancy;GO:0030449//regulation of complement activation;GO:0045087//innate immune response;GO:0045916//negative regula…	GO:0005856//cytoskeleton;GO:0005886//plasma membrane;GO:0005887//integral component of plasma membrane;GO:0009897//external side of plasma membrane;GO:0009986//cell surface;GO:0016020//membrane;GO:0016021//integral component of membrane;GO:0016323//basolateral plasma membrane;GO:0043235//receptor complex;GO:0044853//plasma membrane raft;	GO:0001851//complement component C3b binding;GO:0001855//complement component C4b binding;GO:0001861//complement component C4b receptor activity;GO:0004877//complement component C3b receptor activity;	ko05152(Tuberculosis);ko05144(Malaria);ko05140(Leishmaniasis);ko05134(Legionellosis);ko04640(Hematopoietic cell lineage);ko04613(Neutrophil extracellular trap formation);ko04610(Complement and coagulation cascades)
ENSMUSG00000066800	275.039	202.098	347.98	1.72183	0.783944	7.12184e-08	4.55798e-06	Nodiff	1	153625172	153639967	+	6641	Rnasel	GO:0000166;GO:0003723;GO:0004518;GO:0004519;GO:0004540;GO:0004672;GO:0005515;GO:0005524;GO:0005737;GO:0005739;GO:0006364;GO:0006396;GO:0006397;GO:0006468;GO:0016363;GO:0016787;GO:0019843;GO:0042802;GO:0043021;GO:0043488;GO:0045071;GO:0045444;GO:0045944;GO:0046326;GO:0046872;GO:0051607;GO:0090305;GO:0090501	K01165	-	T;K;I;L	KOG1027;KOG4177;35D02;39TY3;3BKUA;3D2CK;3J1G5;485NI;48X04;4PTPP	ribonuclease L (2', 5'-oligoisoadenylate synthetase-dependent) [Source:MGI Symbol;Acc:MGI:1098272]	24014	Q05921;B2RQP1	GO:0006364//rRNA processing;GO:0006396//RNA processing;GO:0006397//mRNA processing;GO:0006468//protein phosphorylation;GO:0043488//regulation of mRNA stability;GO:0045071//negative regulation of viral genome replication;GO:0045444//fat cell differentiation;GO:0045944//positive regulation of transcription by RNA polymerase II;GO:0046326//positive regulation of glucose import;GO:0051607//defense re…	GO:0005737//cytoplasm;GO:0005739//mitochondrion;GO:0016363//nuclear matrix;	GO:0000166//nucleotide binding;GO:0003723//RNA binding;GO:0004518//nuclease activity;GO:0004519//endonuclease activity;GO:0004540//ribonuclease activity;GO:0004672//protein kinase activity;GO:0005515//protein binding;GO:0005524//ATP binding;GO:0016787//hydrolase activity;GO:0019843//rRNA binding;GO:0042802//identical protein binding;GO:0043021//ribonucleoprotein complex binding;GO:0046872//metal …	ko05168(Herpes simplex virus 1 infection);ko05164(Influenza A);ko05160(Hepatitis C);ko04621(NOD-like receptor signaling pathway)
ENSMUSG00000036693	1312.92	1532.8	1093.04	0.713098	-0.487827	7.23697e-08	4.61126e-06	Nodiff	5	34795880	34817492	-	2730	Nop14	GO:0005634;GO:0005654;GO:0005730;GO:0006364;GO:0019899;GO:0030490;GO:0030515;GO:0030692;GO:0032040;GO:0042254;GO:0042274	K14766	-	S;J	KOG2147;35MWP;38BJG;3BGEZ;3CWNR;3J52T;484NE;4983C;4PV3Z	NOP14 nucleolar protein [Source:MGI Symbol;Acc:MGI:1922666]	75416	Q8R3N1;Q8C539	GO:0006364//rRNA processing;GO:0030490//maturation of SSU-rRNA;GO:0042254//ribosome biogenesis;GO:0042274//ribosomal small subunit biogenesis;	GO:0005634//nucleus;GO:0005654//nucleoplasm;GO:0005730//nucleolus;GO:0030692//Noc4p-Nop14p complex;GO:0032040//small-subunit processome;	GO:0019899//enzyme binding;GO:0030515//snoRNA binding;	-
ENSMUSG00000042444	1841.12	1551.97	2130.28	1.37263	0.456945	7.25827e-08	4.61126e-06	Nodiff	9	70506296	70564456	-	8600	Mindy2	GO:0004843;GO:0005654;GO:0006508;GO:0008233;GO:0008234;GO:0016787;GO:0016807;GO:0036435;GO:0070530;GO:0071108;GO:0071795;GO:0071796;GO:1990380	K01309	EC:3.4.19.12	S;U	KOG2427;35GRG;38CZP;3BBID;3CT51;3J9BA;488K9;498IV;4PVPH	MINDY lysine 48 deubiquitinase 2 [Source:MGI Symbol;Acc:MGI:2443086]	235461	Q6PDI6	GO:0006508//proteolysis;GO:0071108//protein K48-linked deubiquitination;	GO:0005654//nucleoplasm;	GO:0004843//thiol-dependent deubiquitinase;GO:0008233//peptidase activity;GO:0008234//cysteine-type peptidase activity;GO:0016787//hydrolase activity;GO:0016807//cysteine-type carboxypeptidase activity;GO:0036435//K48-linked polyubiquitin modification-dependent protein binding;GO:0070530//K63-linked polyubiquitin modification-dependent protein binding;GO:0071795//K11-linked polyubiquitin modifica…	-
ENSMUSG00000075703	1295.84	1512.74	1078.94	0.713239	-0.487542	7.36651e-08	4.66294e-06	Nodiff	5	30437579	30477425	+	13135	Selenoi	GO:0004307;GO:0005783;GO:0005789;GO:0005794;GO:0006629;GO:0006646;GO:0008654;GO:0016020;GO:0016021;GO:0016740;GO:0016780;GO:0046872	K00993	EC:2.7.8.1	I	KOG2877;359B1;38FVW;3BAJA;3CVDD;3J3J4;480CW;48YAB;4Q27Q	selenoprotein I [Source:MGI Symbol;Acc:MGI:107898]	28042	Q80TA1	GO:0006629//lipid metabolic process;GO:0006646//phosphatidylethanolamine biosynthetic process;GO:0008654//phospholipid biosynthetic process;	GO:0005783//endoplasmic reticulum;GO:0005789//endoplasmic reticulum membrane;GO:0005794//Golgi apparatus;GO:0016020//membrane;GO:0016021//integral component of membrane;	GO:0004307//ethanolaminephosphotransferase activity;GO:0016740//transferase activity;GO:0016780//phosphotransferase activity, for other substituted phosphate groups;GO:0046872//metal ion binding;	ko00565(Ether lipid metabolism);ko00564(Glycerophospholipid metabolism);ko00440(Phosphonate and phosphinate metabolism)
ENSMUSG00000052684	1483.25	1122.01	1844.49	1.64391	0.717135	7.47567e-08	4.69285e-06	Nodiff	4	94937271	94940459	-	3189	Jun	GO:0000122;GO:0000785;GO:0000791;GO:0000976;GO:0000978;GO:0000981;GO:0001227;GO:0001228;GO:0001525;GO:0001774;GO:0001836;GO:0001889;GO:0001938;GO:0003151;GO:0003677;GO:0003682;GO:0003690;GO:0003700;GO:0005096;GO:0005515;GO:0005634;GO:0005654;GO:0005667;GO:0005829;GO:0005886;GO:0006351;GO:0006355;GO:0006357;GO:0006366;GO:0006915;GO:0007179;GO:0007265;GO:0007568;GO:0007612;GO:0007623;GO:0008283;GO:…	K04448	-	T;K	KOG0837;35GWD;38XJH;3BFP2;3CW57;3JD8N;48AKX;493IX;4Q2BI	jun proto-oncogene [Source:MGI Symbol;Acc:MGI:96646]	16476	P05627;Q52L79	GO:0000122//negative regulation of transcription by RNA polymerase II;GO:0001525//angiogenesis;GO:0001774//microglial cell activation;GO:0001836//release of cytochrome c from mitochondria;GO:0001889//liver development;GO:0001938//positive regulation of endothelial cell proliferation;GO:0003151//outflow tract morphogenesis;GO:0006351//transcription, DNA-templated;GO:0006355//regulation of transcri…	GO:0000785//chromatin;GO:0000791//euchromatin;GO:0005634//nucleus;GO:0005654//nucleoplasm;GO:0005667//transcription regulator complex;GO:0005829//cytosol;GO:0005886//plasma membrane;GO:0017053//transcription repressor complex;GO:0032991//protein-containing complex;GO:0035976//transcription factor AP-1 complex;GO:0090575//RNA polymerase II transcription regulator complex;	GO:0000976//transcription cis-regulatory region binding;GO:0000978//RNA polymerase II cis-regulatory region sequence-specific DNA binding;GO:0000981//DNA-binding transcription factor activity, RNA polymerase II-specific;GO:0001227//DNA-binding transcription repressor activity, RNA polymerase II-specific;GO:0001228//DNA-binding transcription activator activity, RNA polymerase II-specific;GO:000367…	ko05418(Fluid shear stress and atherosclerosis);ko05417(Lipid and atherosclerosis);ko05323(Rheumatoid arthritis);ko05321(Inflammatory bowel disease);ko05235(PD-L1 expression and PD-1 checkpoint pathway in cancer);ko05231(Choline metabolism in cancer);ko05224(Breast cancer);ko05211(Renal cell carcinoma);ko05210(Colorectal cancer);ko05208(Chemical carcinogenesis - reactive oxygen species);ko05207(C…
ENSMUSG00000019359	218.855	123.201	314.508	2.5528	1.35208	7.48668e-08	4.69285e-06	Up Regulation	X	99773479	99782501	+	4609	Gdpd2	GO:0005737;GO:0005856;GO:0005884;GO:0005886;GO:0006629;GO:0008081;GO:0008889;GO:0016020;GO:0016021;GO:0016787;GO:0030027;GO:0045669;GO:0046872;GO:0047394;GO:0090527	K01124	EC:3.1.4.43	C	KOG2258;35NQ7;38H8E;3BBMM;3CXUF;3J6AN;4836S;48VX7;4PU19	glycerophosphodiester phosphodiesterase domain containing 2 [Source:MGI Symbol;Acc:MGI:1918834]	71584	Q9ESM6	GO:0006629//lipid metabolic process;GO:0045669//positive regulation of osteoblast differentiation;GO:0090527//actin filament reorganization;	GO:0005737//cytoplasm;GO:0005856//cytoskeleton;GO:0005884//actin filament;GO:0005886//plasma membrane;GO:0016020//membrane;GO:0016021//integral component of membrane;GO:0030027//lamellipodium;	GO:0008081//phosphoric diester hydrolase activity;GO:0008889//glycerophosphodiester phosphodiesterase activity;GO:0016787//hydrolase activity;GO:0046872//metal ion binding;GO:0047394//glycerophosphoinositol inositolphosphodiesterase activity;	-
ENSMUSG00000040550	1897.85	2194.31	1601.39	0.729792	-0.454443	7.50526e-08	4.69285e-06	Nodiff	4	14809498	14826587	-	3387	Otud6b	GO:0004843;GO:0006508;GO:0008233;GO:0008234;GO:0008283;GO:0016281;GO:0016579;GO:0016787;GO:0017148;GO:0043248;GO:0045727	K18342	EC:3.4.19.12	O;T	KOG2606;3595D;38DFR;3BBZ5;3CUN5;3J6FV;48ACM;492CH;4PTIR	OTU domain containing 6B [Source:MGI Symbol;Acc:MGI:1919451]	72201	Q8K2H2;A0A0A0MQF5	GO:0006508//proteolysis;GO:0008283//cell population proliferation;GO:0016579//protein deubiquitination;GO:0017148//negative regulation of translation;GO:0043248//proteasome assembly;GO:0045727//positive regulation of translation;	GO:0016281//eukaryotic translation initiation factor 4F complex;	GO:0004843//thiol-dependent deubiquitinase;GO:0008233//peptidase activity;GO:0008234//cysteine-type peptidase activity;GO:0016787//hydrolase activity;	-
ENSMUSG00000005802	6266.73	7128.94	5404.51	0.758109	-0.399522	7.52199e-08	4.69285e-06	Nodiff	2	122523153	122544583	-	5482	Slc30a4	GO:0005385;GO:0005737;GO:0005764;GO:0005765;GO:0005768;GO:0005770;GO:0005886;GO:0006811;GO:0006812;GO:0006829;GO:0008324;GO:0009636;GO:0010008;GO:0010043;GO:0016020;GO:0016021;GO:0031410;GO:0031902;GO:0055069;GO:0055085;GO:0061088;GO:0071577;GO:0098655	K14691	-	P	KOG1482;359I9;38EJK;3BJK2;3CXJH;3JAJ3;487K8;48WV0;4Q3Q7	solute carrier family 30 (zinc transporter), member 4 [Source:MGI Symbol;Acc:MGI:1345282]	22785	O35149	GO:0006811//ion transport;GO:0006812//cation transport;GO:0006829//zinc ion transport;GO:0009636//response to toxic substance;GO:0010043//response to zinc ion;GO:0055069//zinc ion homeostasis;GO:0055085//transmembrane transport;GO:0061088//regulation of sequestering of zinc ion;GO:0071577//zinc ion transmembrane transport;GO:0098655//cation transmembrane transport;	GO:0005737//cytoplasm;GO:0005764//lysosome;GO:0005765//lysosomal membrane;GO:0005768//endosome;GO:0005770//late endosome;GO:0005886//plasma membrane;GO:0010008//endosome membrane;GO:0016020//membrane;GO:0016021//integral component of membrane;GO:0031410//cytoplasmic vesicle;GO:0031902//late endosome membrane;	GO:0005385//zinc ion transmembrane transporter activity;GO:0008324//cation transmembrane transporter activity;	-
ENSMUSG00000019505	7886.83	8952.74	6820.93	0.761881	-0.392361	8.00024e-08	4.97334e-06	Nodiff	11	62441997	62444039	+	1675	Ubb	GO:0005515;GO:0005634;GO:0005654;GO:0005737;GO:0005739;GO:0005741;GO:0005829;GO:0007141;GO:0007144;GO:0008584;GO:0008585;GO:0016020;GO:0016567;GO:0019941;GO:0021888;GO:0031315;GO:0031386;GO:0031398;GO:0031625;GO:0043005;GO:0043025;GO:0043209;GO:0047497;GO:0048812;GO:0051881;GO:0060612;GO:0060613;GO:0061136;GO:0072520;GO:0097009;GO:1901214;GO:1902255;GO:1902527	K04551	-	O	KOG0001;35DY0;38ECC;3B9NC;3CXIG;3J915;484F0;495KV;4Q604	ubiquitin B [Source:MGI Symbol;Acc:MGI:98888]	22187	P0CG49;Q78XY9	GO:0007141//male meiosis I;GO:0007144//female meiosis I;GO:0008584//male gonad development;GO:0008585//female gonad development;GO:0016567//protein ubiquitination;GO:0019941//modification-dependent protein catabolic process;GO:0021888//hypothalamus gonadotrophin-releasing hormone neuron development;GO:0031398//positive regulation of protein ubiquitination;GO:0047497//mitochondrion transport along…	GO:0005634//nucleus;GO:0005654//nucleoplasm;GO:0005737//cytoplasm;GO:0005739//mitochondrion;GO:0005741//mitochondrial outer membrane;GO:0005829//cytosol;GO:0016020//membrane;GO:0031315//extrinsic component of mitochondrial outer membrane;GO:0043005//neuron projection;GO:0043025//neuronal cell body;GO:0043209//myelin sheath;	GO:0005515//protein binding;GO:0031386//protein tag;GO:0031625//ubiquitin protein ligase binding;	ko05167(Kaposi sarcoma-associated herpesvirus infection);ko05022(Pathways of neurodegeneration - multiple diseases);ko05012(Parkinson disease);ko04137(Mitophagy - animal);ko04120(Ubiquitin mediated proteolysis)
ENSMUSG00000009535	1054.78	1238	871.557	0.704003	-0.506346	8.63447e-08	5.34844e-06	Nodiff	18	68433426	68457923	+	7339	Rnmt	GO:0001650;GO:0003723;GO:0004482;GO:0005634;GO:0005654;GO:0005845;GO:0006370;GO:0006397;GO:0008168;GO:0016740;GO:0031533;GO:0032259;GO:0043235;GO:0106005;GO:1990830	K00565	EC:2.1.1.56	A;J	KOG1975;35E31;38B4C;3BHH2;3CXBF;3JENI;487GN;48Y3R;4Q1N3	RNA (guanine-7-) methyltransferase [Source:MGI Symbol;Acc:MGI:1915147]	67897	Q9D0L8	GO:0006370//7-methylguanosine mRNA capping;GO:0006397//mRNA processing;GO:0032259//methylation;GO:0106005//RNA 5'-cap (guanine-N7)-methylation;GO:1990830//cellular response to leukemia inhibitory factor;	GO:0001650//fibrillar center;GO:0005634//nucleus;GO:0005654//nucleoplasm;GO:0005845//mRNA cap binding complex;GO:0031533//mRNA cap methyltransferase complex;GO:0043235//receptor complex;	GO:0003723//RNA binding;GO:0004482//mRNA (guanine-N7-)-methyltransferase activity;GO:0008168//methyltransferase activity;GO:0016740//transferase activity;	ko03015(mRNA surveillance pathway)
ENSMUSG00000024079	5249.73	4444.64	6054.82	1.36227	0.446017	8.69279e-08	5.3654e-06	Nodiff	17	79159993	79190002	-	5113	Eif2ak2	GO:0000166;GO:0001819;GO:0002376;GO:0003723;GO:0003725;GO:0004672;GO:0004674;GO:0004694;GO:0004713;GO:0004715;GO:0005515;GO:0005524;GO:0005634;GO:0005737;GO:0005829;GO:0006412;GO:0006468;GO:0009615;GO:0009636;GO:0010998;GO:0016301;GO:0016310;GO:0016740;GO:0017148;GO:0018108;GO:0030968;GO:0032496;GO:0032722;GO:0032874;GO:0033197;GO:0033689;GO:0034198;GO:0035455;GO:0042802;GO:0043065;GO:0043066;GO:…	K16195	EC:2.7.11.1	S;J;T	KOG1033;35E2I;38F0X;3BJRI;3D2ZQ;3JEY0;489PA;490IJ;4PSM9	eukaryotic translation initiation factor 2-alpha kinase 2 [Source:MGI Symbol;Acc:MGI:1353449]	19106	Q03963	GO:0001819//positive regulation of cytokine production;GO:0002376//immune system process;GO:0006412//translation;GO:0006468//protein phosphorylation;GO:0009615//response to virus;GO:0009636//response to toxic substance;GO:0010998//regulation of translational initiation by eIF2 alpha phosphorylation;GO:0016310//phosphorylation;GO:0017148//negative regulation of translation;GO:0018108//peptidyl-tyr…	GO:0005634//nucleus;GO:0005737//cytoplasm;GO:0005829//cytosol;GO:0048471//perinuclear region of cytoplasm;	GO:0000166//nucleotide binding;GO:0003723//RNA binding;GO:0003725//double-stranded RNA binding;GO:0004672//protein kinase activity;GO:0004674//protein serine/threonine kinase activity;GO:0004694//eukaryotic translation initiation factor 2alpha kinase activity;GO:0004713//protein tyrosine kinase activity;GO:0004715//non-membrane spanning protein tyrosine kinase activity;GO:0005515//protein binding…	ko05203(Viral carcinogenesis);ko05171(Coronavirus disease - COVID-19);ko05169(Epstein-Barr virus infection);ko05168(Herpes simplex virus 1 infection);ko05167(Kaposi sarcoma-associated herpesvirus infection);ko05165(Human papillomavirus infection);ko05164(Influenza A);ko05162(Measles);ko05160(Hepatitis C);ko05010(Alzheimer disease);ko04217(Necroptosis);ko04141(Protein processing in endoplasmic ret…
ENSMUSG00000031558	2086.7	2444.27	1729.13	0.707422	-0.499358	9.2392e-08	5.68244e-06	Nodiff	5	48140480	48465075	+	25433	Slit2	GO:0001656;GO:0001657;GO:0001701;GO:0001822;GO:0001933;GO:0002042;GO:0002689;GO:0003180;GO:0003184;GO:0005095;GO:0005102;GO:0005201;GO:0005509;GO:0005515;GO:0005576;GO:0005615;GO:0005737;GO:0005886;GO:0006935;GO:0007399;GO:0007409;GO:0007411;GO:0008045;GO:0008201;GO:0008285;GO:0009986;GO:0010593;GO:0010596;GO:0010629;GO:0014912;GO:0021772;GO:0021836;GO:0021972;GO:0022029;GO:0030154;GO:0030308;GO:…	K06839	-	T;K;L	KOG4237;35KQW;39P4V;3BAT5;3CRGK;3J3BP;482M6;48WCR;4Q3FF	slit guidance ligand 2 [Source:MGI Symbol;Acc:MGI:1315205]	20563	Q9R1B9	GO:0001656//metanephros development;GO:0001657//ureteric bud development;GO:0001701//in utero embryonic development;GO:0001822//kidney development;GO:0001933//negative regulation of protein phosphorylation;GO:0002042//cell migration involved in sprouting angiogenesis;GO:0002689//negative regulation of leukocyte chemotaxis;GO:0003180//aortic valve morphogenesis;GO:0003184//pulmonary valve morphoge…	GO:0005576//extracellular region;GO:0005615//extracellular space;GO:0005737//cytoplasm;GO:0005886//plasma membrane;GO:0009986//cell surface;GO:0062023//collagen-containing extracellular matrix;GO:0110165//cellular anatomical entity;	GO:0005095//GTPase inhibitor activity;GO:0005102//signaling receptor binding;GO:0005201//extracellular matrix structural constituent;GO:0005509//calcium ion binding;GO:0005515//protein binding;GO:0008201//heparin binding;GO:0042802//identical protein binding;GO:0042803//protein homodimerization activity;GO:0043237//laminin-1 binding;GO:0043394//proteoglycan binding;GO:0043395//heparan sulfate pro…	ko04360(Axon guidance)
ENSMUSG00000040093	894.137	639.309	1148.97	1.7972	0.845751	1.04162e-07	6.37027e-06	Nodiff	2	118359238	118380168	-	5253	Bmf	GO:0001669;GO:0005515;GO:0005737;GO:0006915;GO:0009267;GO:0010507;GO:0015629;GO:0016459;GO:0031334;GO:0034644;GO:0043065;GO:0043276;GO:0090200;GO:1904093;GO:2001234;GO:2001235	K17460	-	S	2S0P3;35N57;39W9K;3BK6U;3CTDZ;3J4T5;47Z1P;4925K;4PVQ8	BCL2 modifying factor [Source:MGI Symbol;Acc:MGI:2176433]	171543	Q91ZE9	GO:0006915//apoptotic process;GO:0009267//cellular response to starvation;GO:0010507//negative regulation of autophagy;GO:0031334//positive regulation of protein-containing complex assembly;GO:0034644//cellular response to UV;GO:0043065//positive regulation of apoptotic process;GO:0043276//anoikis;GO:0090200//positive regulation of release of cytochrome c from mitochondria;GO:1904093//negative re…	GO:0001669//acrosomal vesicle;GO:0005737//cytoplasm;GO:0015629//actin cytoskeleton;GO:0016459//myosin complex;	GO:0005515//protein binding;	ko05206(MicroRNAs in cancer)
ENSMUSG00000009927	5401.81	6144.38	4659.24	0.758293	-0.399173	1.0431e-07	6.37027e-06	Nodiff	9	44318436	44321724	+	2691	Rps25	GO:0000028;GO:0002181;GO:0003735;GO:0005634;GO:0005730;GO:0005737;GO:0005829;GO:0005840;GO:0005844;GO:0006364;GO:0014069;GO:0022626;GO:0022627;GO:0042274;GO:0045202;GO:1990904	K02975	-	J	KOG1767;35PX9;3A683;3BPX9;3D6IQ;3JGE2;48E7D;49AWV;4Q5A6	ribosomal protein S25 [Source:MGI Symbol;Acc:MGI:1922867]	75617	P62852;Q58EA6	GO:0000028//ribosomal small subunit assembly;GO:0002181//cytoplasmic translation;GO:0006364//rRNA processing;GO:0042274//ribosomal small subunit biogenesis;	GO:0005634//nucleus;GO:0005730//nucleolus;GO:0005737//cytoplasm;GO:0005829//cytosol;GO:0005840//ribosome;GO:0005844//polysome;GO:0014069//postsynaptic density;GO:0022626//cytosolic ribosome;GO:0022627//cytosolic small ribosomal subunit;GO:0045202//synapse;GO:1990904//ribonucleoprotein complex;	GO:0003735//structural constituent of ribosome;	ko05171(Coronavirus disease - COVID-19);ko03010(Ribosome)
ENSMUSG00000021477	15391.2	17394.7	13387.6	0.769638	-0.377748	1.06047e-07	6.45359e-06	Nodiff	13	64507151	64518704	-	6489	Ctsl	GO:0001968;GO:0004175;GO:0004177;GO:0004197;GO:0005515;GO:0005518;GO:0005576;GO:0005615;GO:0005634;GO:0005730;GO:0005737;GO:0005764;GO:0005771;GO:0005773;GO:0005794;GO:0005886;GO:0005902;GO:0006508;GO:0006590;GO:0006955;GO:0007154;GO:0007283;GO:0008233;GO:0008234;GO:0008584;GO:0009267;GO:0009749;GO:0009897;GO:0010259;GO:0010839;GO:0014070;GO:0016020;GO:0016324;GO:0016787;GO:0016807;GO:0021675;GO:…	K01365	EC:3.4.22.15	O	KOG1543;35KYQ;38I5R;3BF68;3CWSV;3JAQ7;48056;494DD;4PYQJ	cathepsin L [Source:MGI Symbol;Acc:MGI:88564]	13039	P06797;Q543M3	GO:0006508//proteolysis;GO:0006590//thyroid hormone generation;GO:0006955//immune response;GO:0007154//cell communication;GO:0007283//spermatogenesis;GO:0008584//male gonad development;GO:0009267//cellular response to starvation;GO:0009749//response to glucose;GO:0010259//multicellular organism aging;GO:0010839//negative regulation of keratinocyte proliferation;GO:0014070//response to organic cyc…	GO:0005576//extracellular region;GO:0005615//extracellular space;GO:0005634//nucleus;GO:0005730//nucleolus;GO:0005737//cytoplasm;GO:0005764//lysosome;GO:0005771//multivesicular body;GO:0005773//vacuole;GO:0005794//Golgi apparatus;GO:0005886//plasma membrane;GO:0005902//microvillus;GO:0009897//external side of plasma membrane;GO:0016020//membrane;GO:0016324//apical plasma membrane;GO:0030141//secr…	GO:0001968//fibronectin binding;GO:0004175//endopeptidase activity;GO:0004177//aminopeptidase activity;GO:0004197//cysteine-type endopeptidase activity;GO:0005515//protein binding;GO:0005518//collagen binding;GO:0008233//peptidase activity;GO:0008234//cysteine-type peptidase activity;GO:0016787//hydrolase activity;GO:0016807//cysteine-type carboxypeptidase activity;GO:0030984//kininogen binding;G…	ko05418(Fluid shear stress and atherosclerosis);ko05323(Rheumatoid arthritis);ko05205(Proteoglycans in cancer);ko04612(Antigen processing and presentation);ko04210(Apoptosis);ko04145(Phagosome);ko04142(Lysosome);ko04140(Autophagy - animal)
ENSMUSG00000116564	989.552	1162.36	816.741	0.702655	-0.509111	1.07114e-07	6.49574e-06	Nodiff	17	17594571	17615161	+	3401	Riok2	GO:0000166;GO:0004672;GO:0004674;GO:0005524;GO:0005634;GO:0005737;GO:0005829;GO:0006468;GO:0016301;GO:0016310;GO:0016740;GO:0030071;GO:0030490;GO:0030688;GO:0042254;GO:0042274;GO:0046777;GO:0046872;GO:0106310;GO:2000208;GO:2000234	K07179	EC:2.7.11.1	-	-	RIO kinase 2 [Source:MGI Symbol;Acc:MGI:1914295]	67045	Q9CQS5	GO:0006468//protein phosphorylation;GO:0016310//phosphorylation;GO:0030071//regulation of mitotic metaphase/anaphase transition;GO:0030490//maturation of SSU-rRNA;GO:0042254//ribosome biogenesis;GO:0042274//ribosomal small subunit biogenesis;GO:0046777//protein autophosphorylation;GO:2000208//positive regulation of ribosomal small subunit export from nucleus;GO:2000234//positive regulation of rRN…	GO:0005634//nucleus;GO:0005737//cytoplasm;GO:0005829//cytosol;GO:0030688//preribosome, small subunit precursor;	GO:0000166//nucleotide binding;GO:0004672//protein kinase activity;GO:0004674//protein serine/threonine kinase activity;GO:0005524//ATP binding;GO:0016301//kinase activity;GO:0016740//transferase activity;GO:0046872//metal ion binding;GO:0106310//protein serine kinase activity;	ko03008(Ribosome biogenesis in eukaryotes)
ENSMUSG00000026193	120514	140043	100984	0.721093	-0.471742	1.09567e-07	6.62135e-06	Nodiff	1	71624679	71692359	-	11685	Fn1	GO:0001525;GO:0001775;GO:0001932;GO:0002020;GO:0005102;GO:0005178;GO:0005201;GO:0005515;GO:0005576;GO:0005577;GO:0005604;GO:0005615;GO:0005793;GO:0006953;GO:0007044;GO:0007155;GO:0007160;GO:0007161;GO:0007229;GO:0007399;GO:0007507;GO:0008022;GO:0008201;GO:0008284;GO:0008347;GO:0008360;GO:0010468;GO:0010628;GO:0010952;GO:0014068;GO:0016324;GO:0016504;GO:0018149;GO:0019899;GO:0030198;GO:0030335;GO:…	K05717	-	S;T;W	2QPTS;35MPP;38QCR;3BEEU;3CW1X;3J5YD;482GD;4916Z;4PTP3	fibronectin 1 [Source:MGI Symbol;Acc:MGI:95566]	14268	P11276;Q3UZF9	GO:0001525//angiogenesis;GO:0001775//cell activation;GO:0001932//regulation of protein phosphorylation;GO:0006953//acute-phase response;GO:0007044//cell-substrate junction assembly;GO:0007155//cell adhesion;GO:0007160//cell-matrix adhesion;GO:0007161//calcium-independent cell-matrix adhesion;GO:0007229//integrin-mediated signaling pathway;GO:0007399//nervous system development;GO:0007507//heart d…	GO:0005576//extracellular region;GO:0005577//fibrinogen complex;GO:0005604//basement membrane;GO:0005615//extracellular space;GO:0005793//endoplasmic reticulum-Golgi intermediate compartment;GO:0016324//apical plasma membrane;GO:0031012//extracellular matrix;GO:0062023//collagen-containing extracellular matrix;GO:0070062//extracellular exosome;GO:0110165//cellular anatomical entity;	GO:0002020//protease binding;GO:0005102//signaling receptor binding;GO:0005178//integrin binding;GO:0005201//extracellular matrix structural constituent;GO:0005515//protein binding;GO:0008022//protein C-terminus binding;GO:0008201//heparin binding;GO:0016504//peptidase activator activity;GO:0019899//enzyme binding;GO:0042802//identical protein binding;GO:0043394//proteoglycan binding;GO:0045340//…	ko05222(Small cell lung cancer);ko05205(Proteoglycans in cancer);ko05200(Pathways in cancer);ko05165(Human papillomavirus infection);ko05146(Amoebiasis);ko05135(Yersinia infection);ko05100(Bacterial invasion of epithelial cells);ko04933(AGE-RAGE signaling pathway in diabetic complications);ko04810(Regulation of actin cytoskeleton);ko04512(ECM-receptor interaction);ko04510(Focal adhesion);ko04151(…
ENSMUSG00000061983	3115.3	3608.12	2622.48	0.726829	-0.460313	1.11611e-07	6.72145e-06	Nodiff	10	23661081	23663173	-	2027	Rps12	GO:0003735;GO:0005840;GO:0006412;GO:1990904	K02951	-	J	KOG3406;35Q1F;3A22P;3BQNX;3D7EY;3JGHX;48DXD;49AXS;4Q6JJ	ribosomal protein S12 [Source:MGI Symbol;Acc:MGI:98105]	20042	P63323	GO:0006412//translation;	GO:0005840//ribosome;GO:1990904//ribonucleoprotein complex;	GO:0003735//structural constituent of ribosome;	ko05171(Coronavirus disease - COVID-19);ko03010(Ribosome)
ENSMUSG00000026494	277.259	394.791	159.727	0.404586	-1.30548	1.2803e-07	7.68356e-06	Down Regulation	1	178356690	178766765	+	14696	Kif26b	GO:0000166;GO:0003774;GO:0003777;GO:0005515;GO:0005524;GO:0005737;GO:0005856;GO:0005871;GO:0005874;GO:0007018;GO:0008017;GO:0022409;GO:0030010;GO:0072092	K10404	-	Z	KOG4280;35JN7;38D1M;3B9X1;3CVRR;3J1M7;47ZFD;490JM;4PS7J	kinesin family member 26B [Source:MGI Symbol;Acc:MGI:2447076]	269152	Q7TNC6;B0G0X9	GO:0007018//microtubule-based movement;GO:0022409//positive regulation of cell-cell adhesion;GO:0030010//establishment of cell polarity;GO:0072092//ureteric bud invasion;	GO:0005737//cytoplasm;GO:0005856//cytoskeleton;GO:0005871//kinesin complex;GO:0005874//microtubule;	GO:0000166//nucleotide binding;GO:0003774//cytoskeletal motor activity;GO:0003777//microtubule motor activity;GO:0005515//protein binding;GO:0005524//ATP binding;GO:0008017//microtubule binding;	-
ENSMUSG00000046879	3607.41	2750.68	4464.15	1.62293	0.698598	1.31237e-07	7.84888e-06	Nodiff	11	48752795	48762510	-	5810	Irgm1	GO:0000045;GO:0000139;GO:0000166;GO:0000421;GO:0001891;GO:0001934;GO:0002376;GO:0003924;GO:0005525;GO:0005739;GO:0005764;GO:0005765;GO:0005768;GO:0005770;GO:0005776;GO:0005783;GO:0005789;GO:0005794;GO:0005829;GO:0005886;GO:0006914;GO:0006952;GO:0009617;GO:0010508;GO:0010800;GO:0016020;GO:0016787;GO:0019901;GO:0030670;GO:0031410;GO:0031648;GO:0031902;GO:0033138;GO:0035458;GO:0042742;GO:0042995;GO:…	K14139	EC:3.6.5.-	S;C	2QS9R;35TZH;3AEZX;3BWS7;3D323;3JIUG;485TB;4928W;4Q9QM	immunity-related GTPase family M member 1 [Source:MGI Symbol;Acc:MGI:107567]	15944	Q60766	GO:0000045//autophagosome assembly;GO:0001934//positive regulation of protein phosphorylation;GO:0002376//immune system process;GO:0006914//autophagy;GO:0006952//defense response;GO:0009617//response to bacterium;GO:0010508//positive regulation of autophagy;GO:0010800//positive regulation of peptidyl-threonine phosphorylation;GO:0031648//protein destabilization;GO:0033138//positive regulation of …	GO:0000139//Golgi membrane;GO:0000421//autophagosome membrane;GO:0001891//phagocytic cup;GO:0005739//mitochondrion;GO:0005764//lysosome;GO:0005765//lysosomal membrane;GO:0005768//endosome;GO:0005770//late endosome;GO:0005776//autophagosome;GO:0005783//endoplasmic reticulum;GO:0005789//endoplasmic reticulum membrane;GO:0005794//Golgi apparatus;GO:0005829//cytosol;GO:0005886//plasma membrane;GO:001…	GO:0000166//nucleotide binding;GO:0003924//GTPase activity;GO:0005525//GTP binding;GO:0016787//hydrolase activity;GO:0019901//protein kinase binding;GO:0043539//protein serine/threonine kinase activator activity;GO:0050700//CARD domain binding;GO:0051434//BH3 domain binding;	ko05145(Toxoplasmosis)
ENSMUSG00000057561	3535.82	4164.1	2907.53	0.698237	-0.51821	1.34839e-07	8.03656e-06	Nodiff	18	46730768	46749523	+	4168	Eif1a	GO:0003723;GO:0003743;GO:0005737;GO:0006412;GO:0006413;GO:0016020;GO:0016021;GO:0043023	K03236	-	J	KOG3403;35IYD;3A1R5;3BG78;3CVCE;3J689;483AA;4958X;4Q8DY	eukaryotic translation initiation factor 1A [Source:MGI Symbol;Acc:MGI:95298]	13664	Q60872;Q4FJR7	GO:0006412//translation;GO:0006413//translational initiation;	GO:0005737//cytoplasm;GO:0016020//membrane;GO:0016021//integral component of membrane;	GO:0003723//RNA binding;GO:0003743//translation initiation factor activity;GO:0043023//ribosomal large subunit binding;	-
ENSMUSG00000048368	296.646	465.252	128.041	0.275207	-1.86141	1.35668e-07	8.05829e-06	Down Regulation	13	49735938	49746298	+	2249	Omd	GO:0005515;GO:0005576;GO:0005615;GO:0007155;GO:0030500;GO:0031012;GO:0062023	K08124	-	T;U	KOG0619;35J63;38HAD;3BB06;3CTEH;3JAW5;48A5S;496R4;4PYIX	osteomodulin [Source:MGI Symbol;Acc:MGI:1350918]	27047	O35103	GO:0007155//cell adhesion;GO:0030500//regulation of bone mineralization;	GO:0005576//extracellular region;GO:0005615//extracellular space;GO:0031012//extracellular matrix;GO:0062023//collagen-containing extracellular matrix;	GO:0005515//protein binding;	-
ENSMUSG00000041438	1905.97	2200.58	1611.37	0.732248	-0.449596	1.40915e-07	8.34139e-06	Nodiff	8	107620268	107649720	+	3451	Utp4	GO:0000462;GO:0001650;GO:0005515;GO:0005634;GO:0005694;GO:0005730;GO:0006355;GO:0006364;GO:0030490;GO:0030686;GO:0032040;GO:0034455;GO:0042254	K14548	-	S	KOG2048;35MZW;38EUF;3BF9Z;3CVSS;3J71P;485UZ;4979R;4PUDK	UTP4 small subunit processome component [Source:MGI Symbol;Acc:MGI:1096573]	21771	Q8R2N2	GO:0000462//maturation of SSU-rRNA from tricistronic rRNA transcript (SSU-rRNA, 5.8S rRNA, LSU-rRNA);GO:0006355//regulation of transcription, DNA-templated;GO:0006364//rRNA processing;GO:0030490//maturation of SSU-rRNA;GO:0042254//ribosome biogenesis;	GO:0001650//fibrillar center;GO:0005634//nucleus;GO:0005694//chromosome;GO:0005730//nucleolus;GO:0030686//90S preribosome;GO:0032040//small-subunit processome;GO:0034455//t-UTP complex;	GO:0005515//protein binding;	ko03008(Ribosome biogenesis in eukaryotes)
ENSMUSG00000062867	1409.01	1636.33	1181.68	0.72215	-0.46963	1.4272e-07	8.39142e-06	Nodiff	9	108437485	108442783	+	3077	Impdh2	GO:0000166;GO:0003677;GO:0003723;GO:0003824;GO:0003938;GO:0005634;GO:0005737;GO:0005829;GO:0006164;GO:0006177;GO:0006183;GO:0007623;GO:0016491;GO:0032263;GO:0042802;GO:0046651;GO:0046872;GO:0060041;GO:0071353;GO:0097294	K00088	EC:1.1.1.205	F	KOG2550;359HN;38FT7;3BAKM;3CZ6R;3J810;47ZBY;48YPE;4PUU8	inosine monophosphate dehydrogenase 2 [Source:MGI Symbol;Acc:MGI:109367]	23918	P24547;Q3UAT9	GO:0006164//purine nucleotide biosynthetic process;GO:0006177//GMP biosynthetic process;GO:0006183//GTP biosynthetic process;GO:0007623//circadian rhythm;GO:0032263//GMP salvage;GO:0046651//lymphocyte proliferation;GO:0060041//retina development in camera-type eye;GO:0071353//cellular response to interleukin-4;GO:0097294//'de novo' XMP biosynthetic process;	GO:0005634//nucleus;GO:0005737//cytoplasm;GO:0005829//cytosol;	GO:0000166//nucleotide binding;GO:0003677//DNA binding;GO:0003723//RNA binding;GO:0003824//catalytic activity;GO:0003938//IMP dehydrogenase activity;GO:0016491//oxidoreductase activity;GO:0042802//identical protein binding;GO:0046872//metal ion binding;	ko00983(Drug metabolism - other enzymes);ko00230(Purine metabolism)
ENSMUSG00000049100	129.195	81.6461	176.743	2.16475	1.1142	1.42728e-07	8.39142e-06	Up Regulation	3	45332833	45390058	+	15888	Pcdh10	GO:0005509;GO:0005886;GO:0005887;GO:0007155;GO:0007156;GO:0016020;GO:0016021	K16499	-	S	KOG3594;35K8P;39CVK;3BARZ;3CU8A;3J6KX;48629;48YT4;4PTRN	protocadherin 10 [Source:MGI Symbol;Acc:MGI:1338042]	18526	E9PXQ7	GO:0007155//cell adhesion;GO:0007156//homophilic cell adhesion via plasma membrane adhesion molecules;	GO:0005886//plasma membrane;GO:0005887//integral component of plasma membrane;GO:0016020//membrane;GO:0016021//integral component of membrane;	GO:0005509//calcium ion binding;	-
ENSMUSG00000040026	63.2757	33.4863	93.065	2.77919	1.47467	1.44063e-07	8.44134e-06	Up Regulation	7	46361422	46365124	-	2606	Saa3	GO:0005576;GO:0005615;GO:0006953;GO:0007252;GO:0009617;GO:0034364;GO:0035634;GO:0035662;GO:0042056;GO:0050918;GO:0060326;GO:0071347	K17310	-	S;T	2S4PB;35Q45;3A4C9;3BRSP;3D7F3;3JGZS;48EJE;49BFN;4Q8VB	serum amyloid A 3 [Source:MGI Symbol;Acc:MGI:98223]	20210	P04918	GO:0006953//acute-phase response;GO:0007252//I-kappaB phosphorylation;GO:0009617//response to bacterium;GO:0035634//response to stilbenoid;GO:0050918//positive chemotaxis;GO:0060326//cell chemotaxis;GO:0071347//cellular response to interleukin-1;	GO:0005576//extracellular region;GO:0005615//extracellular space;GO:0034364//high-density lipoprotein particle;	GO:0035662//Toll-like receptor 4 binding;GO:0042056//chemoattractant activity;	-
ENSMUSG00000009614	702.583	569.536	835.629	1.46721	0.553075	1.49446e-07	8.72725e-06	Nodiff	2	27078405	27138349	-	5432	Sardh	GO:0005515;GO:0005542;GO:0005737;GO:0005739;GO:0005759;GO:0008480;GO:0016491;GO:0035999;GO:0050660;GO:1901053	K00314	EC:1.5.8.3	E	KOG2844;35A2M;38DUF;3BCQB;3D1MI;3JADZ;4876D;494YJ;4PTGC	sarcosine dehydrogenase [Source:MGI Symbol;Acc:MGI:2183102]	192166	Q99LB7;Q3TWI2	GO:0035999//tetrahydrofolate interconversion;GO:1901053//sarcosine catabolic process;	GO:0005737//cytoplasm;GO:0005739//mitochondrion;GO:0005759//mitochondrial matrix;	GO:0005515//protein binding;GO:0005542//folic acid binding;GO:0008480//sarcosine dehydrogenase activity;GO:0016491//oxidoreductase activity;GO:0050660//flavin adenine dinucleotide binding;	ko00260(Glycine, serine and threonine metabolism)
ENSMUSG00000060147	4820	5475.14	4164.87	0.760688	-0.394624	1.54247e-07	8.97738e-06	Nodiff	13	34101901	34186777	-	5409	Serpinb6a	GO:0002020;GO:0004867;GO:0005515;GO:0005615;GO:0005737;GO:0007605;GO:0008406;GO:0010466;GO:0010951;GO:0030414;GO:0062023;GO:0071470;GO:0097180	K13963	-	O;V	KOG2392;35EU2;38VR6;3BBFJ;3CV81;3JBGC;48177;49259;4PZDH	serine (or cysteine) peptidase inhibitor, clade B, member 6a [Source:MGI Symbol;Acc:MGI:103123]	20719	Q60854;Q4FJQ6	GO:0007605//sensory perception of sound;GO:0008406//gonad development;GO:0010466//negative regulation of peptidase activity;GO:0010951//negative regulation of endopeptidase activity;GO:0071470//cellular response to osmotic stress;	GO:0005615//extracellular space;GO:0005737//cytoplasm;GO:0062023//collagen-containing extracellular matrix;GO:0097180//serine protease inhibitor complex;	GO:0002020//protease binding;GO:0004867//serine-type endopeptidase inhibitor activity;GO:0005515//protein binding;GO:0030414//peptidase inhibitor activity;	ko05146(Amoebiasis)
ENSMUSG00000004056	2779.89	2379.19	3180.59	1.33684	0.418822	1.58348e-07	9.18522e-06	Nodiff	7	27290977	27340251	+	7131	Akt2	GO:0000166;GO:0001934;GO:0004672;GO:0004674;GO:0005080;GO:0005515;GO:0005524;GO:0005634;GO:0005654;GO:0005737;GO:0005739;GO:0005768;GO:0005769;GO:0005829;GO:0005886;GO:0005938;GO:0005975;GO:0005977;GO:0005978;GO:0006006;GO:0006417;GO:0006468;GO:0006915;GO:0008284;GO:0008286;GO:0008643;GO:0009967;GO:0010628;GO:0010748;GO:0010765;GO:0010907;GO:0010918;GO:0016020;GO:0016301;GO:0016310;GO:0016529;GO:…	K04456	EC:2.7.11.1	T;K;L	KOG0690;35JEU;3AEGX;3BA4G;3CRYE;3J5R5;47ZY6;48YQ2;4Q6P2	thymoma viral proto-oncogene 2 [Source:MGI Symbol;Acc:MGI:104874]	11652	Q60823;Q3TY95;Q8CE74	GO:0001934//positive regulation of protein phosphorylation;GO:0005975//carbohydrate metabolic process;GO:0005977//glycogen metabolic process;GO:0005978//glycogen biosynthetic process;GO:0006006//glucose metabolic process;GO:0006417//regulation of translation;GO:0006468//protein phosphorylation;GO:0006915//apoptotic process;GO:0008284//positive regulation of cell population proliferation;GO:000828…	GO:0005634//nucleus;GO:0005654//nucleoplasm;GO:0005737//cytoplasm;GO:0005739//mitochondrion;GO:0005768//endosome;GO:0005769//early endosome;GO:0005829//cytosol;GO:0005886//plasma membrane;GO:0005938//cell cortex;GO:0016020//membrane;GO:0016529//sarcoplasmic reticulum;GO:0031982//vesicle;GO:0032587//ruffle membrane;GO:0032593//insulin-responsive compartment;GO:0032991//protein-containing complex;G…	GO:0000166//nucleotide binding;GO:0004672//protein kinase activity;GO:0004674//protein serine/threonine kinase activity;GO:0005080//protein kinase C binding;GO:0005515//protein binding;GO:0005524//ATP binding;GO:0016301//kinase activity;GO:0016740//transferase activity;GO:0046872//metal ion binding;GO:0106310//protein serine kinase activity;GO:0140677//molecular function activator activity;	ko05418(Fluid shear stress and atherosclerosis);ko05417(Lipid and atherosclerosis);ko05415(Diabetic cardiomyopathy);ko05235(PD-L1 expression and PD-1 checkpoint pathway in cancer);ko05231(Choline metabolism in cancer);ko05230(Central carbon metabolism in cancer);ko05226(Gastric cancer);ko05225(Hepatocellular carcinoma);ko05224(Breast cancer);ko05223(Non-small cell lung cancer);ko05222(Small cell …
ENSMUSG00000021950	2811.01	4199.4	1422.63	0.33877	-1.56162	1.60292e-07	9.267e-06	Down Regulation	14	33807938	33822528	+	1880	Anxa8	GO:0005509;GO:0005544;GO:0005546;GO:0005547;GO:0005829;GO:0005886;GO:0007032;GO:0007596;GO:0007599;GO:0016197;GO:0031902;GO:0043325;GO:0046872;GO:0051015;GO:1900004;GO:1900138	K17096	-	S;U	KOG0819;35KVB;38FIM;3BKVM;3CYNP;3J6KS;482PM;4925B;4Q2QY	annexin A8 [Source:MGI Symbol;Acc:MGI:1201374]	11752	O35640	GO:0007032//endosome organization;GO:0007596//blood coagulation;GO:0007599//hemostasis;GO:0016197//endosomal transport;GO:1900004//negative regulation of serine-type endopeptidase activity;GO:1900138//negative regulation of phospholipase A2 activity;	GO:0005829//cytosol;GO:0005886//plasma membrane;GO:0031902//late endosome membrane;	GO:0005509//calcium ion binding;GO:0005544//calcium-dependent phospholipid binding;GO:0005546//phosphatidylinositol-4,5-bisphosphate binding;GO:0005547//phosphatidylinositol-3,4,5-trisphosphate binding;GO:0043325//phosphatidylinositol-3,4-bisphosphate binding;GO:0046872//metal ion binding;GO:0051015//actin filament binding;	-
ENSMUSG00000021500	2409.52	2778.41	2040.63	0.734459	-0.445246	1.66258e-07	9.58e-06	Nodiff	13	55782840	55829069	+	7295	Ddx46	GO:0000166;GO:0000398;GO:0001650;GO:0003676;GO:0003723;GO:0003724;GO:0004386;GO:0005524;GO:0005634;GO:0006397;GO:0008380;GO:0015030;GO:0016020;GO:0016607;GO:0016787;GO:0016887	K12811	EC:3.6.4.13	A;J;K;L	KOG0334;35N1T;38VUQ;3BBVJ;3CURF;3J2MD;4849I;4925R;4PYQV	DEAD box helicase 46 [Source:MGI Symbol;Acc:MGI:1920895]	212880	Q569Z5	GO:0000398//mRNA splicing, via spliceosome;GO:0006397//mRNA processing;GO:0008380//RNA splicing;	GO:0001650//fibrillar center;GO:0005634//nucleus;GO:0015030//Cajal body;GO:0016020//membrane;GO:0016607//nuclear speck;	GO:0000166//nucleotide binding;GO:0003676//nucleic acid binding;GO:0003723//RNA binding;GO:0003724//RNA helicase activity;GO:0004386//helicase activity;GO:0005524//ATP binding;GO:0016787//hydrolase activity;GO:0016887//ATP hydrolysis activity;	ko03040(Spliceosome)
ENSMUSG00000050395	424.767	591.96	257.574	0.43512	-1.20051	1.75508e-07	1.00795e-05	Down Regulation	4	63642840	63663350	-	5828	Tnfsf15	GO:0005164;GO:0005515;GO:0005576;GO:0005886;GO:0006915;GO:0006919;GO:0006955;GO:0007165;GO:0007250;GO:0016020;GO:0016021	K05478	-	S;T	2S4Q1;35I80;39VNS;3BFAS;3D0DV;3J4AR;487T6;493N3;4Q11M	tumor necrosis factor (ligand) superfamily, member 15 [Source:MGI Symbol;Acc:MGI:2180140]	326623	Q5UBV8;B2RR33;A0A0U5J7F3	GO:0006915//apoptotic process;GO:0006919//activation of cysteine-type endopeptidase activity involved in apoptotic process;GO:0006955//immune response;GO:0007165//signal transduction;GO:0007250//activation of NF-kappaB-inducing kinase activity;	GO:0005576//extracellular region;GO:0005886//plasma membrane;GO:0016020//membrane;GO:0016021//integral component of membrane;	GO:0005164//tumor necrosis factor receptor binding;GO:0005515//protein binding;	ko04060(Cytokine-cytokine receptor interaction)
ENSMUSG00000035692	2702.62	1674.58	3730.66	2.22782	1.15563	1.78725e-07	1.02304e-05	Up Regulation	4	156283912	156285253	-	703	Isg15	GO:0003735;GO:0005178;GO:0005515;GO:0005576;GO:0005634;GO:0005737;GO:0007229;GO:0009615;GO:0009617;GO:0019941;GO:0022627;GO:0030501;GO:0031386;GO:0031397;GO:0031625;GO:0032020;GO:0032461;GO:0032649;GO:0032728;GO:0032729;GO:0032733;GO:0034340;GO:0042742;GO:0045071;GO:0045648;GO:0051607;GO:0060339;GO:0070585	K12159	-	O	KOG0001;35Q3T;3A7J1;3BT80;3D7T3;3JH0B;48EJK;49BN4	ISG15 ubiquitin-like modifier [Source:MGI Symbol;Acc:MGI:1855694]	100038882	Q64339;Q4FJR9	GO:0007229//integrin-mediated signaling pathway;GO:0009615//response to virus;GO:0009617//response to bacterium;GO:0019941//modification-dependent protein catabolic process;GO:0030501//positive regulation of bone mineralization;GO:0031397//negative regulation of protein ubiquitination;GO:0032020//ISG15-protein conjugation;GO:0032461//positive regulation of protein oligomerization;GO:0032649//regu…	GO:0005576//extracellular region;GO:0005634//nucleus;GO:0005737//cytoplasm;GO:0022627//cytosolic small ribosomal subunit;	GO:0003735//structural constituent of ribosome;GO:0005178//integrin binding;GO:0005515//protein binding;GO:0031386//protein tag;GO:0031625//ubiquitin protein ligase binding;	ko05171(Coronavirus disease - COVID-19);ko05169(Epstein-Barr virus infection);ko05165(Human papillomavirus infection);ko04622(RIG-I-like receptor signaling pathway)
ENSMUSG00000023341	1278.59	693.597	1863.59	2.68685	1.42591	1.80711e-07	1.031e-05	Up Regulation	16	97336508	97362100	+	3612	Mx2	-	K14754	-	-	-	MX dynamin-like GTPase 2 [Source:MGI Symbol;Acc:MGI:97244]	17858	Q9WVP9	-	-	-	ko05171(Coronavirus disease - COVID-19);ko05165(Human papillomavirus infection);ko05164(Influenza A);ko05162(Measles);ko05160(Hepatitis C)
ENSMUSG00000078922	69.7908	37.8872	101.694	2.68413	1.42446	1.84271e-07	1.04787e-05	Up Regulation	11	48876154	48884999	-	3205	Tgtp1	GO:0000166;GO:0002376;GO:0003924;GO:0005525;GO:0005737;GO:0005783;GO:0005789;GO:0005794;GO:0006952;GO:0006955;GO:0009615;GO:0009617;GO:0016020;GO:0016787;GO:0034341;GO:0035455;GO:0035458;GO:0045087	-	-	S	2S70P;35DIC;3A8GI;3BJ7J;3D44D;3JIKM;48RUD;49N7W;4PSGT	T cell specific GTPase 1 [Source:MGI Symbol;Acc:MGI:98734]	21822	Q62293;Q3T9E4	GO:0002376//immune system process;GO:0006952//defense response;GO:0006955//immune response;GO:0009615//response to virus;GO:0009617//response to bacterium;GO:0034341//response to interferon-gamma;GO:0035455//response to interferon-alpha;GO:0035458//cellular response to interferon-beta;GO:0045087//innate immune response;	GO:0005737//cytoplasm;GO:0005783//endoplasmic reticulum;GO:0005789//endoplasmic reticulum membrane;GO:0005794//Golgi apparatus;GO:0016020//membrane;	GO:0000166//nucleotide binding;GO:0003924//GTPase activity;GO:0005525//GTP binding;GO:0016787//hydrolase activity;	-
ENSMUSG00000034422	1302.01	942.988	1661.02	1.76145	0.816761	1.8872e-07	1.06923e-05	Nodiff	16	35653244	35691914	-	9306	Parp14	GO:0002376;GO:0003714;GO:0003950;GO:0005515;GO:0005634;GO:0005737;GO:0005829;GO:0005886;GO:0006471;GO:0010629;GO:0016740;GO:0016757;GO:0016779;GO:0019899;GO:0042531;GO:0042532;GO:0045087;GO:0045892;GO:0060336;GO:0070212;GO:0070403;GO:0140289;GO:1902216;GO:1990404	K15261	EC:2.4.2.30	T;K;L;B	KOG2633;35DYI;39CUN;3BE16;3CTKM;3J7MU;48463;491RP;4Q1RH	poly (ADP-ribose) polymerase family, member 14 [Source:MGI Symbol;Acc:MGI:1919489]	547253	Q2EMV9	GO:0002376//immune system process;GO:0006471//protein ADP-ribosylation;GO:0010629//negative regulation of gene expression;GO:0042531//positive regulation of tyrosine phosphorylation of STAT protein;GO:0042532//negative regulation of tyrosine phosphorylation of STAT protein;GO:0045087//innate immune response;GO:0045892//negative regulation of transcription, DNA-templated;GO:0060336//negative regul…	GO:0005634//nucleus;GO:0005737//cytoplasm;GO:0005829//cytosol;GO:0005886//plasma membrane;	GO:0003714//transcription corepressor activity;GO:0003950//NAD+ ADP-ribosyltransferase activity;GO:0005515//protein binding;GO:0016740//transferase activity;GO:0016757//glycosyltransferase activity;GO:0016779//nucleotidyltransferase activity;GO:0019899//enzyme binding;GO:0070403//NAD+ binding;GO:1990404//protein ADP-ribosylase activity;	-
ENSMUSG00000091243	4188.33	4952.29	3424.36	0.691471	-0.532259	1.89261e-07	1.06923e-05	Nodiff	16	65612143	65663254	+	7104	Vgll3	GO:0005634;GO:0006355	-	-	S;K	2R6G3;35DA7;39T6Q;3BEKP;3CUK5;3J9WX;4889B;494RE;4Q46H	vestigial like family member 3 [Source:MGI Symbol;Acc:MGI:1920819]	73569	-	GO:0006355//regulation of transcription, DNA-templated;	GO:0005634//nucleus;	-	-
ENSMUSG00000014905	786.416	928.695	644.137	0.693594	-0.527837	1.91186e-07	1.0766e-05	Nodiff	12	44252342	44257109	-	2549	Dnajb9	GO:0002639;GO:0005515;GO:0005730;GO:0005737;GO:0005783;GO:0005788;GO:0006986;GO:0030183;GO:0030433;GO:0030544;GO:0034976;GO:0051087;GO:0051787;GO:1903895	K09515	-	O	KOG0714;35AWV;39RD6;3BI4M;3CZSN;3J9G4;48CCU;495BX;4Q3JB	DnaJ heat shock protein family (Hsp40) member B9 [Source:MGI Symbol;Acc:MGI:1351618]	27362	Q9QYI6	GO:0002639//positive regulation of immunoglobulin production;GO:0006986//response to unfolded protein;GO:0030183//B cell differentiation;GO:0030433//ubiquitin-dependent ERAD pathway;GO:0034976//response to endoplasmic reticulum stress;GO:1903895//negative regulation of IRE1-mediated unfolded protein response;	GO:0005730//nucleolus;GO:0005737//cytoplasm;GO:0005783//endoplasmic reticulum;GO:0005788//endoplasmic reticulum lumen;	GO:0005515//protein binding;GO:0030544//Hsp70 protein binding;GO:0051087//chaperone binding;GO:0051787//misfolded protein binding;	-
ENSMUSG00000053289	1064.14	1243.95	884.319	0.710894	-0.492294	1.95435e-07	1.09696e-05	Nodiff	9	53009935	53159353	-	3128	Ddx10	GO:0000166;GO:0003676;GO:0003723;GO:0003724;GO:0004386;GO:0005524;GO:0005634;GO:0006364;GO:0016787;GO:0016887;GO:0097065	K14776	EC:3.6.4.13	A;J;K;L	KOG0343;35CY8;38EK9;3B9N0;3D0F8;3J7HJ;485G7;48YZ5;4PX93	DEAD box helicase 10 [Source:MGI Symbol;Acc:MGI:1924841]	77591	Q80Y44	GO:0006364//rRNA processing;GO:0097065//anterior head development;	GO:0005634//nucleus;	GO:0000166//nucleotide binding;GO:0003676//nucleic acid binding;GO:0003723//RNA binding;GO:0003724//RNA helicase activity;GO:0004386//helicase activity;GO:0005524//ATP binding;GO:0016787//hydrolase activity;GO:0016887//ATP hydrolysis activity;	-
ENSMUSG00000020737	1161.1	964.255	1357.94	1.40828	0.493929	1.97559e-07	1.10531e-05	Nodiff	11	115388179	115405213	-	2149	Jpt1	GO:0003674;GO:0005634;GO:0005654;GO:0005730;GO:0005737;GO:0008150;GO:0031965	-	-	S	2S346;35F82;3A0YZ;3BPHE;3D623;3J2P7;47ZDF;4994Q;4Q7E7	Jupiter microtubule associated homolog 1 [Source:MGI Symbol;Acc:MGI:1096361]	15374	P97825	GO:0008150//biological_process;	GO:0005634//nucleus;GO:0005654//nucleoplasm;GO:0005730//nucleolus;GO:0005737//cytoplasm;GO:0031965//nuclear membrane;	GO:0003674//molecular_function;	-
ENSMUSG00000074272	266.334	197.232	335.437	1.70072	0.766147	2.03196e-07	1.1332e-05	Nodiff	7	25161132	25177028	-	5806	Ceacam1	GO:0001558;GO:0001568;GO:0001618;GO:0001818;GO:0001915;GO:0002682;GO:0002859;GO:0003779;GO:0005130;GO:0005515;GO:0005516;GO:0005615;GO:0005886;GO:0005887;GO:0005911;GO:0005912;GO:0006469;GO:0007155;GO:0007165;GO:0009897;GO:0009925;GO:0009986;GO:0010594;GO:0014066;GO:0015125;GO:0015721;GO:0016020;GO:0016021;GO:0016323;GO:0016324;GO:0016328;GO:0019900;GO:0019901;GO:0019903;GO:0030054;GO:0030133;GO:…	K06499	-	S;T	2RXPD;35MA3;39R3S;3BI39;3D3EB;3J9C6;48AY4;4942J;4PU99	carcinoembryonic antigen-related cell adhesion molecule 1 [Source:MGI Symbol;Acc:MGI:1347245]	26365	P31809;Q925P3;Q3LFS9	GO:0001558//regulation of cell growth;GO:0001568//blood vessel development;GO:0001818//negative regulation of cytokine production;GO:0001915//negative regulation of T cell mediated cytotoxicity;GO:0002682//regulation of immune system process;GO:0002859//negative regulation of natural killer cell mediated cytotoxicity directed against tumor cell target;GO:0006469//negative regulation of protein ki…	GO:0005615//extracellular space;GO:0005886//plasma membrane;GO:0005887//integral component of plasma membrane;GO:0005911//cell-cell junction;GO:0005912//adherens junction;GO:0009897//external side of plasma membrane;GO:0009925//basal plasma membrane;GO:0009986//cell surface;GO:0016020//membrane;GO:0016021//integral component of membrane;GO:0016323//basolateral plasma membrane;GO:0016324//apical p…	GO:0001618//virus receptor activity;GO:0003779//actin binding;GO:0005130//granulocyte colony-stimulating factor receptor binding;GO:0005515//protein binding;GO:0005516//calmodulin binding;GO:0015125//bile acid transmembrane transporter activity;GO:0019900//kinase binding;GO:0019901//protein kinase binding;GO:0019903//protein phosphatase binding;GO:0031005//filamin binding;GO:0034235//GPI anchor b…	-
ENSMUSG00000069874	1521.45	960.052	2082.85	2.16952	1.11737	2.06119e-07	1.14254e-05	Up Regulation	11	58090444	58113608	+	3690	Irgm2	GO:0000045;GO:0000139;GO:0001934;GO:0003924;GO:0005525;GO:0005737;GO:0005739;GO:0005789;GO:0005794;GO:0005829;GO:0006952;GO:0009617;GO:0010508;GO:0010800;GO:0016020;GO:0019901;GO:0031648;GO:0033138;GO:0034341;GO:0035458;GO:0042742;GO:0042832;GO:0043254;GO:0043539;GO:0045087;GO:0050700;GO:0050821;GO:0050829;GO:0051434;GO:0060335;GO:0061635;GO:0061739;GO:0061762;GO:0070431;GO:0071222;GO:0071902;GO:…	K14139	EC:3.6.5.-	S	2QS9R;35BSB;3AEZX;3BWS7;3D323;3JDPY;485TB;4928W;4Q3YR	immunity-related GTPase family M member 2 [Source:MGI Symbol;Acc:MGI:1926262]	54396	Q9Z1M2	GO:0000045//autophagosome assembly;GO:0001934//positive regulation of protein phosphorylation;GO:0006952//defense response;GO:0009617//response to bacterium;GO:0010508//positive regulation of autophagy;GO:0010800//positive regulation of peptidyl-threonine phosphorylation;GO:0031648//protein destabilization;GO:0033138//positive regulation of peptidyl-serine phosphorylation;GO:0034341//response to …	GO:0000139//Golgi membrane;GO:0005737//cytoplasm;GO:0005739//mitochondrion;GO:0005789//endoplasmic reticulum membrane;GO:0005794//Golgi apparatus;GO:0005829//cytosol;GO:0016020//membrane;	GO:0003924//GTPase activity;GO:0005525//GTP binding;GO:0019901//protein kinase binding;GO:0043539//protein serine/threonine kinase activator activity;GO:0050700//CARD domain binding;GO:0051434//BH3 domain binding;	ko05145(Toxoplasmosis)
ENSMUSG00000016194	1094.15	911.661	1276.63	1.40033	0.485772	2.0738e-07	1.14254e-05	Nodiff	1	192903942	192946383	-	4251	Hsd11b1	GO:0005496;GO:0005737;GO:0005783;GO:0005789;GO:0005791;GO:0006629;GO:0006704;GO:0006706;GO:0006713;GO:0008202;GO:0008212;GO:0016020;GO:0016021;GO:0016491;GO:0030176;GO:0030324;GO:0031965;GO:0042803;GO:0043231;GO:0043456;GO:0045177;GO:0047022;GO:0050661;GO:0070524;GO:0102196	K15680	EC:1.1.1.146	Q;I	KOG1205;35D7I;39IQV;3BJRF;3CX6K;3J8B7;4840T;4929Q;4PXG5	hydroxysteroid 11-beta dehydrogenase 1 [Source:MGI Symbol;Acc:MGI:103562]	15483	P50172;Q4JHD9	GO:0006629//lipid metabolic process;GO:0006704//glucocorticoid biosynthetic process;GO:0006706//steroid catabolic process;GO:0006713//glucocorticoid catabolic process;GO:0008202//steroid metabolic process;GO:0008212//mineralocorticoid metabolic process;GO:0030324//lung development;GO:0043456//regulation of pentose-phosphate shunt;	GO:0005737//cytoplasm;GO:0005783//endoplasmic reticulum;GO:0005789//endoplasmic reticulum membrane;GO:0005791//rough endoplasmic reticulum;GO:0016020//membrane;GO:0016021//integral component of membrane;GO:0030176//integral component of endoplasmic reticulum membrane;GO:0031965//nuclear membrane;GO:0043231//intracellular membrane-bounded organelle;GO:0045177//apical part of cell;	GO:0005496//steroid binding;GO:0016491//oxidoreductase activity;GO:0042803//protein homodimerization activity;GO:0047022//7-beta-hydroxysteroid dehydrogenase (NADP+) activity;GO:0050661//NADP binding;GO:0070524//11-beta-hydroxysteroid dehydrogenase (NADP+) activity;GO:0102196//cortisol dehydrogenase activity;	ko05204(Chemical carcinogenesis - DNA adducts);ko00980(Metabolism of xenobiotics by cytochrome P450);ko00140(Steroid hormone biosynthesis)
ENSMUSG00000028414	1190.83	1383.56	998.107	0.721407	-0.471114	2.0739e-07	1.14254e-05	Nodiff	4	53713998	53777890	+	8426	Fktn	GO:0000139;GO:0001764;GO:0005634;GO:0005737;GO:0005783;GO:0005794;GO:0005801;GO:0006486;GO:0006493;GO:0008285;GO:0016020;GO:0016021;GO:0016740;GO:0016780;GO:0030173;GO:0035269;GO:0046329;GO:0060049	K19872	EC:2.7.8.-	S	2QUDN;35HMC;38EPS;3BH8N;3CS16;3J4K3;488EK;496SI;4PSEU	fukutin [Source:MGI Symbol;Acc:MGI:2179507]	246179	Q8R507	GO:0001764//neuron migration;GO:0006486//protein glycosylation;GO:0006493//protein O-linked glycosylation;GO:0008285//negative regulation of cell population proliferation;GO:0035269//protein O-linked mannosylation;GO:0046329//negative regulation of JNK cascade;GO:0060049//regulation of protein glycosylation;	GO:0000139//Golgi membrane;GO:0005634//nucleus;GO:0005737//cytoplasm;GO:0005783//endoplasmic reticulum;GO:0005794//Golgi apparatus;GO:0005801//cis-Golgi network;GO:0016020//membrane;GO:0016021//integral component of membrane;GO:0030173//integral component of Golgi membrane;	GO:0016740//transferase activity;GO:0016780//phosphotransferase activity, for other substituted phosphate groups;	ko00515(Mannose type O-glycan biosynthesis)
ENSMUSG00000047215	8072.13	9126.09	7018.17	0.769023	-0.378901	2.07507e-07	1.14254e-05	Nodiff	5	65545707	65548787	-	3081	Rpl9	GO:0002181;GO:0003735;GO:0005737;GO:0005829;GO:0005840;GO:0006412;GO:0019843;GO:0022625;GO:0022626;GO:0045202;GO:1990904	K02940	-	J	KOG3255;39ZYK;3BBJV;3CSBG;3J3Y0;480A3;48X49;4Q4XX	ribosomal protein L9 [Source:MGI Symbol;Acc:MGI:1298373]	20005	P51410;Q5EBQ6	GO:0002181//cytoplasmic translation;GO:0006412//translation;	GO:0005737//cytoplasm;GO:0005829//cytosol;GO:0005840//ribosome;GO:0022625//cytosolic large ribosomal subunit;GO:0022626//cytosolic ribosome;GO:0045202//synapse;GO:1990904//ribonucleoprotein complex;	GO:0003735//structural constituent of ribosome;GO:0019843//rRNA binding;	ko05171(Coronavirus disease - COVID-19);ko03010(Ribosome)
ENSMUSG00000029322	400.251	128.418	672.083	5.23355	2.38779	2.10918e-07	1.15765e-05	Up Regulation	5	100701591	100720111	-	1592	Plac8	GO:0003682;GO:0005515;GO:0005634;GO:0006366;GO:0008284;GO:0009409;GO:0040015;GO:0042742;GO:0043066;GO:0045944;GO:0050873;GO:0120162	-	-	S	2S3TI;35Q7H;3A5UZ;3BTAM;3D98W;3JGYH;48ES6;49BR4;4Q5FB	placenta-specific 8 [Source:MGI Symbol;Acc:MGI:2445289]	231507	Q9JI48	GO:0006366//transcription by RNA polymerase II;GO:0008284//positive regulation of cell population proliferation;GO:0009409//response to cold;GO:0040015//negative regulation of multicellular organism growth;GO:0042742//defense response to bacterium;GO:0043066//negative regulation of apoptotic process;GO:0045944//positive regulation of transcription by RNA polymerase II;GO:0050873//brown fat cell d…	GO:0005634//nucleus;	GO:0003682//chromatin binding;GO:0005515//protein binding;	-
ENSMUSG00000040690	1859.53	1427.48	2291.58	1.60533	0.682871	2.132e-07	1.16648e-05	Nodiff	4	129941633	129993076	+	6750	Col16a1	GO:0005178;GO:0005201;GO:0005576;GO:0005581;GO:0005588;GO:0005615;GO:0007155;GO:0030020;GO:0030198;GO:0031012;GO:0033622;GO:0033627;GO:0051894;GO:0062023;GO:0071230	K24339	-	W;D	KOG3544;35HXT;38FGZ;3BEJH;3CW9K;3J5VP;481QM;48XVC;4Q3TX	collagen, type XVI, alpha 1 [Source:MGI Symbol;Acc:MGI:1095396]	107581	Q8BLX7	GO:0007155//cell adhesion;GO:0030198//extracellular matrix organization;GO:0033622//integrin activation;GO:0033627//cell adhesion mediated by integrin;GO:0051894//positive regulation of focal adhesion assembly;GO:0071230//cellular response to amino acid stimulus;	GO:0005576//extracellular region;GO:0005581//collagen trimer;GO:0005588//collagen type V trimer;GO:0005615//extracellular space;GO:0031012//extracellular matrix;GO:0062023//collagen-containing extracellular matrix;	GO:0005178//integrin binding;GO:0005201//extracellular matrix structural constituent;GO:0030020//extracellular matrix structural constituent conferring tensile strength;	ko04974(Protein digestion and absorption)
ENSMUSG00000044447	2469.48	2111.64	2827.33	1.33892	0.421074	2.26751e-07	1.23672e-05	Nodiff	14	67989584	68170891	-	12169	Dock5	GO:0005085;GO:0005096;GO:0005515;GO:0005737;GO:0005829;GO:0005886;GO:0007264;GO:0007520;GO:0010634;GO:0016020;GO:0016477;GO:0031267;GO:0050790;GO:1900026;GO:1904694;GO:1904754	K17707	-	T	KOG1998;35GRX;38BY5;3B9R9;3CSAM;3J7NF;47Z1K;48W28;4Q89C	dedicator of cytokinesis 5 [Source:MGI Symbol;Acc:MGI:2652871]	68813	B2RY04	GO:0007264//small GTPase mediated signal transduction;GO:0007520//myoblast fusion;GO:0010634//positive regulation of epithelial cell migration;GO:0016477//cell migration;GO:0050790//regulation of catalytic activity;GO:1900026//positive regulation of substrate adhesion-dependent cell spreading;GO:1904694//negative regulation of vascular associated smooth muscle contraction;GO:1904754//positive reg…	GO:0005737//cytoplasm;GO:0005829//cytosol;GO:0005886//plasma membrane;GO:0016020//membrane;	GO:0005085//guanyl-nucleotide exchange factor activity;GO:0005096//GTPase activator activity;GO:0005515//protein binding;GO:0031267//small GTPase binding;	-
ENSMUSG00000033350	371.685	286.011	457.359	1.5991	0.677259	2.2974e-07	1.2491e-05	Nodiff	9	95281345	95288775	-	7328	Chst2	GO:0000139;GO:0001517;GO:0005654;GO:0005794;GO:0005802;GO:0005829;GO:0005975;GO:0006044;GO:0006790;GO:0006954;GO:0008146;GO:0016020;GO:0016021;GO:0016740;GO:1903238	K04745	EC:2.8.2.-	M;G	2QTSD;35JQ2;39SJX;3BDNS;3D2ET;3J433;4879R;49702;4PW2K	carbohydrate sulfotransferase 2 [Source:MGI Symbol;Acc:MGI:1891160]	54371	Q80WV3	GO:0005975//carbohydrate metabolic process;GO:0006044//N-acetylglucosamine metabolic process;GO:0006790//sulfur compound metabolic process;GO:0006954//inflammatory response;GO:1903238//positive regulation of leukocyte tethering or rolling;	GO:0000139//Golgi membrane;GO:0005654//nucleoplasm;GO:0005794//Golgi apparatus;GO:0005802//trans-Golgi network;GO:0005829//cytosol;GO:0016020//membrane;GO:0016021//integral component of membrane;	GO:0001517//N-acetylglucosamine 6-O-sulfotransferase activity;GO:0008146//sulfotransferase activity;GO:0016740//transferase activity;	ko00533(Glycosaminoglycan biosynthesis - keratan sulfate)
ENSMUSG00000073676	1595.03	1872.18	1317.88	0.703926	-0.506504	2.42418e-07	1.3139e-05	Nodiff	1	55127291	55130466	+	1474	Hspe1	GO:0005524;GO:0005739;GO:0005759;GO:0006457;GO:0046872;GO:0051082;GO:0051085;GO:0051087;GO:0140662	K04078	-	O	KOG1641;35QSD;3A5MZ;3BRSK;3D87A;3JH0G;48FAQ;49C3V;4Q5S9	heat shock protein 1 (chaperonin 10) [Source:MGI Symbol;Acc:MGI:104680]	15528	Q64433;Q4KL76	GO:0006457//protein folding;GO:0051085//chaperone cofactor-dependent protein refolding;	GO:0005739//mitochondrion;GO:0005759//mitochondrial matrix;	GO:0005524//ATP binding;GO:0046872//metal ion binding;GO:0051082//unfolded protein binding;GO:0051087//chaperone binding;GO:0140662//ATP-dependent protein folding chaperone;	-
ENSMUSG00000000753	8053.02	9254.4	6851.64	0.740365	-0.433691	2.52937e-07	1.36665e-05	Nodiff	11	75300595	75313527	-	2359	Serpinf1	GO:0001822;GO:0004867;GO:0005576;GO:0005604;GO:0005615;GO:0007568;GO:0007614;GO:0010447;GO:0010596;GO:0010629;GO:0010951;GO:0010976;GO:0014070;GO:0016525;GO:0030424;GO:0042470;GO:0042698;GO:0043025;GO:0043203;GO:0046685;GO:0048471;GO:0050728;GO:0050769;GO:0060041;GO:0060767;GO:0060770;GO:0071279;GO:0071300;GO:0071333;GO:0071549;GO:1901215;GO:1901652	K19614	-	O;V	KOG2392;35IGH;38I1Z;3BB00;3CYS1;3JEP2;484SA;48YI0;4PYG3	serine (or cysteine) peptidase inhibitor, clade F, member 1 [Source:MGI Symbol;Acc:MGI:108080]	20317	P97298	GO:0001822//kidney development;GO:0007568//aging;GO:0007614//short-term memory;GO:0010447//response to acidic pH;GO:0010596//negative regulation of endothelial cell migration;GO:0010629//negative regulation of gene expression;GO:0010951//negative regulation of endopeptidase activity;GO:0010976//positive regulation of neuron projection development;GO:0014070//response to organic cyclic compound;GO…	GO:0005576//extracellular region;GO:0005604//basement membrane;GO:0005615//extracellular space;GO:0030424//axon;GO:0042470//melanosome;GO:0043025//neuronal cell body;GO:0043203//axon hillock;GO:0048471//perinuclear region of cytoplasm;	GO:0004867//serine-type endopeptidase inhibitor activity;	ko04310(Wnt signaling pathway)
ENSMUSG00000026502	1902.38	2184.07	1620.7	0.742052	-0.430408	2.55185e-07	1.37451e-05	Nodiff	1	178014983	178084867	+	9156	Desi2	GO:0004843;GO:0005737;GO:0006508;GO:0008233;GO:0016579;GO:0016787;GO:0061578;GO:0070536;GO:0070646;GO:0071108;GO:0101005;GO:1990380	K22763	EC:3.4.19.12	S	KOG0324;35FBM;39IQ8;3BBMD;3CVRX;3J4ZK;4833U;48VIH;4Q2HY	desumoylating isopeptidase 2 [Source:MGI Symbol;Acc:MGI:1926075]	78825	Q9D291;Q8BIB9	GO:0006508//proteolysis;GO:0016579//protein deubiquitination;GO:0070536//protein K63-linked deubiquitination;GO:0070646//protein modification by small protein removal;GO:0071108//protein K48-linked deubiquitination;	GO:0005737//cytoplasm;	GO:0004843//thiol-dependent deubiquitinase;GO:0008233//peptidase activity;GO:0016787//hydrolase activity;GO:0061578//Lys63-specific deubiquitinase activity;GO:0101005//deubiquitinase activity;GO:1990380//Lys48-specific deubiquitinase activity;	-
[truncated: 17,022 more rows]
