# Supplementary material for: Effects and mechanisms of engineered exosomes pretreated with Scutellaria baicalensis Georgi on osteoporosis
Source: PLoS One. 2025 Oct 27;20(10):e0333897. doi: 10.1371/journal.pone.0333897 (PMC12558540; doi:10.1371/journal.pone.0333897)
Supplement: S1 File — (ZIP) [file pone.0333897.s001.zip › Raw data/Figure 5/runx2/Runx2.xlsx]

## Sheet: runx2-EXO@X
		Sema3a	β-actin
Control	Control-1	58031.2	72333.6	0.802272	0.803084	0.99899
	Control-2	58317.6	70981.9	0.821584		1.02304
	Control-3	57015.4	72594.7	0.785394		0.977973
EXO	EXO-1	46743.9	71392.9	0.654743		0.815286
	EXO-2	47202	71843.1	0.657015		0.818116
	EXO-3	44912.9	71288.3	0.630018		0.784499
