# Supplementary material for: Effects and mechanisms of engineered exosomes pretreated with Scutellaria baicalensis Georgi on osteoporosis
Source: PLoS One. 2025 Oct 27;20(10):e0333897. doi: 10.1371/journal.pone.0333897 (PMC12558540; doi:10.1371/journal.pone.0333897)
Supplement: S1 File — (ZIP) [file pone.0333897.s001.zip › Raw data/Figure 5/sema3A/sema3A.xlsx]

## Sheet: sema3a-EXO@X
		Sema3a	β-actin
Control	Control-1	34875.5	68812.4	0.506819	0.494497	1.02492
	Control-2	34575.8	69315.2	0.49882		1.00874
	Control-3	33972.8	71094.8	0.477852		0.966339
EXO	EXO-1	78655.6	74421.2	1.0569		2.13732
	EXO-2	77393.9	73863.2	1.0478		2.11892
	EXO-3	78051.1	73030	1.06875		2.16129
