# Supplementary material for: Effects and mechanisms of engineered exosomes pretreated with Scutellaria baicalensis Georgi on osteoporosis
Source: PLoS One. 2025 Oct 27;20(10):e0333897. doi: 10.1371/journal.pone.0333897 (PMC12558540; doi:10.1371/journal.pone.0333897)
Supplement: S1 File — (ZIP) [file pone.0333897.s001.zip › Raw data/Figure6/DATA.xlsx]

## Sheet: Sheet3
Description	Bone volume	Percent bone volume	Structure model index	Trabecular thickness	Trabecular number	Trabecular separation	Bone mineral density
abbreviation	BV	BV/TV	SMI	Tb.Th	Tb.N	Tb.Sp	BMD
unit	mm^3	%		mm	1/mm	mm	g/cm^3
1	0.0345802	1.49878	1.70605	0.0449203	0.301866	0.282399	0.0762627
2	0.0372625	1.71867	2.0067	0.0455377	0.320736	0.282571	0.0810563
3	0.0401093	2.01005	2.12974	0.0463731	0.402132	0.288111	0.0850914
4	0.0405815	2.05301	2.16512	0.0464948	0.416635	0.288457	0.0851868
5	0.0496466	2.29984	2.19059	0.0474576	0.491968	0.291083	0.086213
6	0.0513618	2.42919	2.19823	0.0476127	0.505041	0.311097	0.0919353
7	0.0585729	2.87338	2.20497	0.0479295	0.597419	0.316923	0.0951252
8	0.0736963	3.25152	2.23672	0.0480966	0.653729	0.322994	0.0979141
9	0.0738938	3.43247	2.28508	0.0482448	0.738248	0.329908	0.101588
10	0.084785	4.09901	2.30073	0.0493769	0.855216	0.361457	0.108667
11	0.0867115	4.10311	2.31168	0.0496505	0.913419	0.367494	0.108689
12	0.090177	4.26081	2.31755	0.049663	0.918811	0.380862	0.114053
13	0.0982605	4.74218	2.33325	0.049738	0.999247	0.393759	0.120465
14	0.131965	5.77036	2.36736	0.0505714	1.21194	0.432969	0.126922
15	0.135381	6.31769	2.37999	0.0510149	1.23414	0.465316	0.134651
16	0.150142	6.71633	2.41036	0.051053	1.32809	0.480401	0.13473
17	0.151562	6.87413	2.43374	0.0511908	1.34904	0.491273	0.136075
18	0.152789	6.88211	2.4505	0.0535852	1.38415	0.494787	0.139782
19	0.211105	8.24098	2.49564	0.05669	1.45369	0.666863	0.150732
20	0.303723	12.2398	2.53034	0.0621645	1.96894	0.840394	0.189844

## Sheet: Sheet1
			BV	BV/TV	SMI	Tb.Th	Tb.N	Tb.Sp	BMD
		Sham1	0.152789	6.88211	2.4505	0.0535852	1.38415	0.494787	0.139782
		Sham2	0.211105	8.24098	2.49564	0.05669	1.45369	0.666863	0.150732
		Sham3	0.303723	12.2398	2.53034	0.0621645	1.96894	0.840394	0.189844
		OVX1	0.0345802	1.49878	1.70605	0.0449203	0.301866	0.282399	0.0762627
		OVX2	0.0372625	1.71867	2.0067	0.0455377	0.320736	0.282571	0.0810563
		OVX3	0.0401093	2.01005	2.12974	0.0463731	0.402132	0.288111	0.0850914
		EXOs@BMSC1	0.0496466	2.29984	2.19059	0.0474576	0.491968	0.291083	0.086213
		EXOs@BMSC2	0.0513618	2.42919	2.19823	0.0476127	0.505041	0.311097	0.0919353
		EXOs@BMSC3	0.0585729	2.87338	2.20497	0.0479295	0.597419	0.316923	0.0951252
		B-EXOs@BMSC1	0.131965	5.77036	2.36736	0.0505714	1.21194	0.432969	0.126922
		B-EXOs@BMSC2	0.135381	6.31769	2.37999	0.0510149	1.23414	0.465316	0.134651
		B-EXOs@BMSC3	0.150142	6.71633	2.41036	0.051053	1.32809	0.480401	0.13473
